# Supplementary material for: Giant panda twin rearing without assistance requires more interactions and less rest of the mother—A case study at Vienna Zoo
Source: PLoS One. 2018 Nov 28;13(11):e0207433. doi: 10.1371/journal.pone.0207433 (PMC6261581; doi:10.1371/journal.pone.0207433)
Supplement: S1 Data — Daily time budgets of all analysed behaviours, and animals. (XLSX) [file pone.0207433.s001.xlsx]

## Sheet: all behav
Animal	Behaviour	Year	Month	Week	Day	Date	Percentage
Yang Yang	Rest	2007	1	3	15	2007-09-06	89.7917
Yang Yang	Rest	2007	1	3	16	2007-09-07	91.1806
Yang Yang	Rest	2007	1	3	17	2007-09-08	88.3333
Yang Yang	Rest	2007	1	3	18	2007-09-09	82.6389
Yang Yang	Rest	2007	1	3	19	2007-09-10	87.3611
Yang Yang	Rest	2007	1	3	20	2007-09-11	83.5417
Yang Yang	Rest	2007	1	3	21	2007-09-12	82.5694
Yang Yang	Rest	2007	1	4	22	2007-09-13	79.6528
Yang Yang	Rest	2007	1	4	23	2007-09-14	79.6528
Yang Yang	Rest	2007	1	4	24	2007-09-15	79.9306
Yang Yang	Rest	2007	1	4	25	2007-09-16	77.3611
Yang Yang	Rest	2007	1	4	26	2007-09-17	77.7778
Yang Yang	Rest	2007	1	4	27	2007-09-18	72.6389
Yang Yang	Rest	2007	1	4	28	2007-09-19	76.3194
Yang Yang	Rest	2007	2	8	50	2007-10-11	20.2083
Yang Yang	Rest	2007	2	8	51	2007-10-12	19.1667
Yang Yang	Rest	2007	2	8	52	2007-10-13	31.0417
Yang Yang	Rest	2007	2	8	53	2007-10-14	24.3056
Yang Yang	Rest	2007	2	8	54	2007-10-15	26.0417
Yang Yang	Rest	2007	2	8	55	2007-10-16	50.625
Yang Yang	Rest	2007	2	8	56	2007-10-17	32.9167
Yang Yang	Rest	2007	3	12	78	2007-11-08	14.3056
Yang Yang	Rest	2007	3	12	79	2007-11-09	16.5278
Yang Yang	Rest	2007	3	12	80	2007-11-10	23.125
Yang Yang	Rest	2007	3	12	81	2007-11-11	27.1528
Yang Yang	Rest	2007	3	12	82	2007-11-12	49.5833
Yang Yang	Rest	2007	3	12	83	2007-11-13	32.5694
Yang Yang	Rest	2007	3	12	84	2007-11-14	24.0278
Yang Yang	Rest	2010	1	3	15	2010-09-06	83.8889
Yang Yang	Rest	2010	1	3	16	2010-09-07	82.3611
Yang Yang	Rest	2010	1	3	17	2010-09-08	80.9028
Yang Yang	Rest	2010	1	3	18	2010-09-09	81.7361
Yang Yang	Rest	2010	1	3	19	2010-09-10	80.0694
Yang Yang	Rest	2010	1	3	20	2010-09-11	80.3472
Yang Yang	Rest	2010	1	3	21	2010-09-12	78.4028
Yang Yang	Rest	2010	1	4	22	2010-09-13	77.3611
Yang Yang	Rest	2010	1	4	23	2010-09-14	75.4861
Yang Yang	Rest	2010	1	4	24	2010-09-15	76.9444
Yang Yang	Rest	2010	1	4	25	2010-09-16	73.8889
Yang Yang	Rest	2010	1	4	26	2010-09-17	76.9444
Yang Yang	Rest	2010	1	4	27	2010-09-18	77.9861
Yang Yang	Rest	2010	1	4	28	2010-09-19	76.25
Yang Yang	Rest	2010	2	8	50	2010-10-11	58.8194
Yang Yang	Rest	2010	2	8	51	2010-10-12	60
Yang Yang	Rest	2010	2	8	52	2010-10-13	45.5556
Yang Yang	Rest	2010	2	8	53	2010-10-14	47.4306
Yang Yang	Rest	2010	2	8	54	2010-10-15	47.3611
Yang Yang	Rest	2010	2	8	55	2010-10-16	65.6944
Yang Yang	Rest	2010	2	8	56	2010-10-17	61.9444
Yang Yang	Rest	2010	3	12	78	2010-11-08	40
Yang Yang	Rest	2010	3	12	79	2010-11-09	38.3333
Yang Yang	Rest	2010	3	12	80	2010-11-10	43.3333
Yang Yang	Rest	2010	3	12	81	2010-11-11	44.5833
Yang Yang	Rest	2010	3	12	82	2010-11-12	36.9444
Yang Yang	Rest	2010	3	12	83	2010-11-13	39.1667
Yang Yang	Rest	2010	3	12	84	2010-11-14	29.9306
Yang Yang	Rest	2016	1	1	6	2016-08-12	84.5139
Yang Yang	Rest	2016	1	1	7	2016-08-13	78.9583
Yang Yang	Rest	2016	1	2	8	2016-08-14	77.7778
Yang Yang	Rest	2016	1	2	9	2016-08-15	75.8333
Yang Yang	Rest	2016	1	2	10	2016-08-16	77.2917
Yang Yang	Rest	2016	1	2	11	2016-08-17	79.375
Yang Yang	Rest	2016	1	2	12	2016-08-18	73.6111
Yang Yang	Rest	2016	1	2	13	2016-08-19	74.2361
Yang Yang	Rest	2016	1	2	14	2016-08-20	72.6389
Yang Yang	Rest	2016	1	3	15	2016-08-21	74.8611
Yang Yang	Rest	2016	1	3	16	2016-08-22	71.6667
Yang Yang	Rest	2016	1	3	17	2016-08-23	73.6806
Yang Yang	Rest	2016	1	3	18	2016-08-24	70
Yang Yang	Rest	2016	1	3	19	2016-08-25	68.5417
Yang Yang	Rest	2016	1	3	20	2016-08-26	68.0556
Yang Yang	Rest	2016	1	3	21	2016-08-27	68.6111
Yang Yang	Rest	2016	1	4	22	2016-08-28	69.2361
Yang Yang	Rest	2016	1	4	23	2016-08-29	66.5972
Yang Yang	Rest	2016	1	4	24	2016-08-30	66.8056
Yang Yang	Rest	2016	1	4	25	2016-08-31	66.1806
Yang Yang	Rest	2016	1	4	26	2016-09-01	74.2361
Yang Yang	Rest	2016	1	4	27	2016-09-02	69.0278
Yang Yang	Rest	2016	1	4	28	2016-09-03	71.25
Yang Yang	Rest	2016	2	8	50	2016-09-25	56.4583
Yang Yang	Rest	2016	2	8	51	2016-09-26	52.5694
Yang Yang	Rest	2016	2	8	52	2016-09-27	42.9167
Yang Yang	Rest	2016	2	8	53	2016-09-28	63.4028
Yang Yang	Rest	2016	2	8	54	2016-09-29	58.8889
Yang Yang	Rest	2016	2	8	55	2016-09-30	46.1111
Yang Yang	Rest	2016	2	8	56	2016-10-01	33.1944
Yang Yang	Rest	2016	3	12	78	2016-10-23	30.9722
Yang Yang	Rest	2016	3	12	79	2016-10-24	33.4028
Yang Yang	Rest	2016	3	12	80	2016-10-25	31.4583
Yang Yang	Rest	2016	3	12	81	2016-10-26	26.5278
Yang Yang	Rest	2016	3	12	82	2016-10-27	26.6667
Yang Yang	Rest	2016	3	12	83	2016-10-28	28.5417
Yang Yang	Rest	2016	3	12	84	2016-10-29	19.4444
Yang Yang	Interaction	2007	1	3	15	2007-09-06	2.56944
Yang Yang	Interaction	2007	1	3	16	2007-09-07	3.26389
Yang Yang	Interaction	2007	1	3	17	2007-09-08	4.93056
Yang Yang	Interaction	2007	1	3	18	2007-09-09	5
Yang Yang	Interaction	2007	1	3	19	2007-09-10	7.22222
Yang Yang	Interaction	2007	1	3	20	2007-09-11	5.625
Yang Yang	Interaction	2007	1	3	21	2007-09-12	7.15278
Yang Yang	Interaction	2007	1	4	22	2007-09-13	8.54167
Yang Yang	Interaction	2007	1	4	23	2007-09-14	7.08333
Yang Yang	Interaction	2007	1	4	24	2007-09-15	9.79167
Yang Yang	Interaction	2007	1	4	25	2007-09-16	12.9167
Yang Yang	Interaction	2007	1	4	26	2007-09-17	10.2778
Yang Yang	Interaction	2007	1	4	27	2007-09-18	11.6667
Yang Yang	Interaction	2007	1	4	28	2007-09-19	11.1111
Yang Yang	Interaction	2007	2	8	50	2007-10-11	3.88889
Yang Yang	Interaction	2007	2	8	51	2007-10-12	4.79167
Yang Yang	Interaction	2007	2	8	52	2007-10-13	7.15278
Yang Yang	Interaction	2007	2	8	53	2007-10-14	7.56944
Yang Yang	Interaction	2007	2	8	54	2007-10-15	5.20833
Yang Yang	Interaction	2007	2	8	55	2007-10-16	8.19444
Yang Yang	Interaction	2007	2	8	56	2007-10-17	6.45833
Yang Yang	Interaction	2007	3	12	78	2007-11-08	1.38889
Yang Yang	Interaction	2007	3	12	79	2007-11-09	2.5
Yang Yang	Interaction	2007	3	12	80	2007-11-10	1.875
Yang Yang	Interaction	2007	3	12	81	2007-11-11	5.06944
Yang Yang	Interaction	2007	3	12	82	2007-11-12	2.77778
Yang Yang	Interaction	2007	3	12	83	2007-11-13	2.70833
Yang Yang	Interaction	2007	3	12	84	2007-11-14	1.11111
Yang Yang	Interaction	2010	1	3	15	2010-09-06	11.9444
Yang Yang	Interaction	2010	1	3	16	2010-09-07	12.5
Yang Yang	Interaction	2010	1	3	17	2010-09-08	12.1528
Yang Yang	Interaction	2010	1	3	18	2010-09-09	13.4028
Yang Yang	Interaction	2010	1	3	19	2010-09-10	15.625
Yang Yang	Interaction	2010	1	3	20	2010-09-11	16.1806
Yang Yang	Interaction	2010	1	3	21	2010-09-12	16.5972
Yang Yang	Interaction	2010	1	4	22	2010-09-13	17.9861
Yang Yang	Interaction	2010	1	4	23	2010-09-14	15.3472
Yang Yang	Interaction	2010	1	4	24	2010-09-15	16.7361
Yang Yang	Interaction	2010	1	4	25	2010-09-16	18.1944
Yang Yang	Interaction	2010	1	4	26	2010-09-17	16.875
Yang Yang	Interaction	2010	1	4	27	2010-09-18	16.5278
Yang Yang	Interaction	2010	1	4	28	2010-09-19	19.4444
Yang Yang	Interaction	2010	2	8	50	2010-10-11	11.1806
Yang Yang	Interaction	2010	2	8	51	2010-10-12	10.4861
Yang Yang	Interaction	2010	2	8	52	2010-10-13	7.77778
Yang Yang	Interaction	2010	2	8	53	2010-10-14	7.29167
Yang Yang	Interaction	2010	2	8	54	2010-10-15	10.9722
Yang Yang	Interaction	2010	2	8	55	2010-10-16	8.54167
Yang Yang	Interaction	2010	2	8	56	2010-10-17	8.19444
Yang Yang	Interaction	2010	3	12	78	2010-11-08	2.77778
Yang Yang	Interaction	2010	3	12	79	2010-11-09	3.05556
Yang Yang	Interaction	2010	3	12	80	2010-11-10	3.88889
Yang Yang	Interaction	2010	3	12	81	2010-11-11	2.43056
Yang Yang	Interaction	2010	3	12	82	2010-11-12	3.05556
Yang Yang	Interaction	2010	3	12	83	2010-11-13	4.09722
Yang Yang	Interaction	2010	3	12	84	2010-11-14	3.125
Yang Yang	Interaction	2016	1	1	6	2016-08-12	13.1944
Yang Yang	Interaction	2016	1	1	7	2016-08-13	17.6389
Yang Yang	Interaction	2016	1	2	8	2016-08-14	17.5694
Yang Yang	Interaction	2016	1	2	9	2016-08-15	18.0556
Yang Yang	Interaction	2016	1	2	10	2016-08-16	20.2778
Yang Yang	Interaction	2016	1	2	11	2016-08-17	16.6667
Yang Yang	Interaction	2016	1	2	12	2016-08-18	22.5694
Yang Yang	Interaction	2016	1	2	13	2016-08-19	24.1667
Yang Yang	Interaction	2016	1	2	14	2016-08-20	24.8611
Yang Yang	Interaction	2016	1	3	15	2016-08-21	23.2639
Yang Yang	Interaction	2016	1	3	16	2016-08-22	24.5139
Yang Yang	Interaction	2016	1	3	17	2016-08-23	24.3056
Yang Yang	Interaction	2016	1	3	18	2016-08-24	25.9028
Yang Yang	Interaction	2016	1	3	19	2016-08-25	26.3194
Yang Yang	Interaction	2016	1	3	20	2016-08-26	26.3194
Yang Yang	Interaction	2016	1	3	21	2016-08-27	25.625
Yang Yang	Interaction	2016	1	4	22	2016-08-28	22.7778
Yang Yang	Interaction	2016	1	4	23	2016-08-29	26.3889
Yang Yang	Interaction	2016	1	4	24	2016-08-30	22.9861
Yang Yang	Interaction	2016	1	4	25	2016-08-31	23.6111
Yang Yang	Interaction	2016	1	4	26	2016-09-01	19.0972
Yang Yang	Interaction	2016	1	4	27	2016-09-02	21.4583
Yang Yang	Interaction	2016	1	4	28	2016-09-03	18.5417
Yang Yang	Interaction	2016	2	8	50	2016-09-25	13.9583
Yang Yang	Interaction	2016	2	8	51	2016-09-26	14.3056
Yang Yang	Interaction	2016	2	8	52	2016-09-27	13.1944
Yang Yang	Interaction	2016	2	8	53	2016-09-28	13.4722
Yang Yang	Interaction	2016	2	8	54	2016-09-29	15.4861
Yang Yang	Interaction	2016	2	8	55	2016-09-30	11.7361
Yang Yang	Interaction	2016	2	8	56	2016-10-01	8.26389
Yang Yang	Interaction	2016	3	12	78	2016-10-23	8.47222
Yang Yang	Interaction	2016	3	12	79	2016-10-24	5.90278
Yang Yang	Interaction	2016	3	12	80	2016-10-25	5.83333
Yang Yang	Interaction	2016	3	12	81	2016-10-26	7.63889
Yang Yang	Interaction	2016	3	12	82	2016-10-27	7.43056
Yang Yang	Interaction	2016	3	12	83	2016-10-28	9.79167
Yang Yang	Interaction	2016	3	12	84	2016-10-29	7.22222
Yang Yang	Out of den	2007	1	3	15	2007-09-06	2.36111
Yang Yang	Out of den	2007	1	3	16	2007-09-07	0.625
Yang Yang	Out of den	2007	1	3	17	2007-09-08	1.80556
Yang Yang	Out of den	2007	1	3	18	2007-09-09	5.27778
Yang Yang	Out of den	2007	1	3	19	2007-09-10	0.347222
Yang Yang	Out of den	2007	1	3	20	2007-09-11	1.66667
Yang Yang	Out of den	2007	1	3	21	2007-09-12	1.66667
Yang Yang	Out of den	2007	1	4	22	2007-09-13	2.29167
Yang Yang	Out of den	2007	1	4	23	2007-09-14	3.88889
Yang Yang	Out of den	2007	1	4	24	2007-09-15	3.81944
Yang Yang	Out of den	2007	1	4	25	2007-09-16	2.36111
Yang Yang	Out of den	2007	1	4	26	2007-09-17	3.47222
Yang Yang	Out of den	2007	1	4	27	2007-09-18	5.55556
Yang Yang	Out of den	2007	1	4	28	2007-09-19	2.5
Yang Yang	Out of den	2007	2	8	50	2007-10-11	71.4583
Yang Yang	Out of den	2007	2	8	51	2007-10-12	70.9028
Yang Yang	Out of den	2007	2	8	52	2007-10-13	56.4583
Yang Yang	Out of den	2007	2	8	53	2007-10-14	63.75
Yang Yang	Out of den	2007	2	8	54	2007-10-15	62.7778
Yang Yang	Out of den	2007	2	8	55	2007-10-16	35.6944
Yang Yang	Out of den	2007	2	8	56	2007-10-17	54.5833
Yang Yang	Out of den	2007	3	12	78	2007-11-08	80.9028
Yang Yang	Out of den	2007	3	12	79	2007-11-09	76.5278
Yang Yang	Out of den	2007	3	12	80	2007-11-10	65.6944
Yang Yang	Out of den	2007	3	12	81	2007-11-11	59.3056
Yang Yang	Out of den	2007	3	12	82	2007-11-12	45.3472
Yang Yang	Out of den	2007	3	12	83	2007-11-13	62.1528
Yang Yang	Out of den	2007	3	12	84	2007-11-14	73.4028
Yang Yang	Out of den	2010	1	3	15	2010-09-06	2.91667
Yang Yang	Out of den	2010	1	3	16	2010-09-07	2.01389
Yang Yang	Out of den	2010	1	3	17	2010-09-08	4.23611
Yang Yang	Out of den	2010	1	3	18	2010-09-09	1.94444
Yang Yang	Out of den	2010	1	3	19	2010-09-10	0.833333
Yang Yang	Out of den	2010	1	3	20	2010-09-11	0.416667
Yang Yang	Out of den	2010	1	3	21	2010-09-12	0.694444
Yang Yang	Out of den	2010	1	4	22	2010-09-13	0.833333
Yang Yang	Out of den	2010	1	4	23	2010-09-14	3.26389
Yang Yang	Out of den	2010	1	4	24	2010-09-15	2.15278
Yang Yang	Out of den	2010	1	4	25	2010-09-16	3.19444
Yang Yang	Out of den	2010	1	4	26	2010-09-17	2.22222
Yang Yang	Out of den	2010	1	4	27	2010-09-18	0.416667
Yang Yang	Out of den	2010	1	4	28	2010-09-19	2.15278
Yang Yang	Out of den	2010	2	8	50	2010-10-11	26.25
Yang Yang	Out of den	2010	2	8	51	2010-10-12	25.3472
Yang Yang	Out of den	2010	2	8	52	2010-10-13	37.0833
Yang Yang	Out of den	2010	2	8	53	2010-10-14	41.875
Yang Yang	Out of den	2010	2	8	54	2010-10-15	37.5
Yang Yang	Out of den	2010	2	8	55	2010-10-16	23.4028
Yang Yang	Out of den	2010	2	8	56	2010-10-17	27.7083
Yang Yang	Out of den	2010	3	12	78	2010-11-08	54.5139
Yang Yang	Out of den	2010	3	12	79	2010-11-09	53.9583
Yang Yang	Out of den	2010	3	12	80	2010-11-10	49.7222
Yang Yang	Out of den	2010	3	12	81	2010-11-11	51.1111
Yang Yang	Out of den	2010	3	12	82	2010-11-12	56.875
Yang Yang	Out of den	2010	3	12	83	2010-11-13	54.375
Yang Yang	Out of den	2010	3	12	84	2010-11-14	65.2083
Yang Yang	Out of den	2016	1	1	6	2016-08-12	0
Yang Yang	Out of den	2016	1	1	7	2016-08-13	0
Yang Yang	Out of den	2016	1	2	8	2016-08-14	0.416667
Yang Yang	Out of den	2016	1	2	9	2016-08-15	0.277778
Yang Yang	Out of den	2016	1	2	10	2016-08-16	0.138889
Yang Yang	Out of den	2016	1	2	11	2016-08-17	0.138889
Yang Yang	Out of den	2016	1	2	12	2016-08-18	0.555556
Yang Yang	Out of den	2016	1	2	13	2016-08-19	0.416667
Yang Yang	Out of den	2016	1	2	14	2016-08-20	0.138889
Yang Yang	Out of den	2016	1	3	15	2016-08-21	0
Yang Yang	Out of den	2016	1	3	16	2016-08-22	0.763889
Yang Yang	Out of den	2016	1	3	17	2016-08-23	0.277778
Yang Yang	Out of den	2016	1	3	18	2016-08-24	1.94444
Yang Yang	Out of den	2016	1	3	19	2016-08-25	3.33333
Yang Yang	Out of den	2016	1	3	20	2016-08-26	3.81944
Yang Yang	Out of den	2016	1	3	21	2016-08-27	4.72222
Yang Yang	Out of den	2016	1	4	22	2016-08-28	6.25
Yang Yang	Out of den	2016	1	4	23	2016-08-29	5.48611
Yang Yang	Out of den	2016	1	4	24	2016-08-30	8.40278
Yang Yang	Out of den	2016	1	4	25	2016-08-31	7.5
Yang Yang	Out of den	2016	1	4	26	2016-09-01	5.06944
Yang Yang	Out of den	2016	1	4	27	2016-09-02	7.22222
Yang Yang	Out of den	2016	1	4	28	2016-09-03	6.04167
Yang Yang	Out of den	2016	2	8	50	2016-09-25	28.3333
Yang Yang	Out of den	2016	2	8	51	2016-09-26	31.3194
Yang Yang	Out of den	2016	2	8	52	2016-09-27	39.6528
Yang Yang	Out of den	2016	2	8	53	2016-09-28	21.1111
Yang Yang	Out of den	2016	2	8	54	2016-09-29	24.3056
Yang Yang	Out of den	2016	2	8	55	2016-09-30	41.25
Yang Yang	Out of den	2016	2	8	56	2016-10-01	56.8056
Yang Yang	Out of den	2016	3	12	78	2016-10-23	59.7917
Yang Yang	Out of den	2016	3	12	79	2016-10-24	59.375
Yang Yang	Out of den	2016	3	12	80	2016-10-25	61.25
Yang Yang	Out of den	2016	3	12	81	2016-10-26	62.8472
Yang Yang	Out of den	2016	3	12	82	2016-10-27	63.9583
Yang Yang	Out of den	2016	3	12	83	2016-10-28	61.0417
Yang Yang	Out of den	2016	3	12	84	2016-10-29	71.5278
Fu Long	Move	2007	1	3	15	2007-09-06	2.11268
Fu Long	Move	2007	1	3	16	2007-09-07	5.39773
Fu Long	Move	2007	1	3	17	2007-09-08	2.07101
Fu Long	Move	2007	1	3	18	2007-09-09	0.866551
Fu Long	Move	2007	1	3	19	2007-09-10	2.0979
Fu Long	Move	2007	1	3	20	2007-09-11	1.08696
Fu Long	Move	2007	1	3	21	2007-09-12	1.20482
Fu Long	Move	2007	1	4	22	2007-09-13	0.541272
Fu Long	Move	2007	1	4	23	2007-09-14	0.619579
Fu Long	Move	2007	1	4	24	2007-09-15	2.08877
Fu Long	Move	2007	1	4	25	2007-09-16	1.76991
Fu Long	Move	2007	1	4	26	2007-09-17	0.974026
Fu Long	Move	2007	1	4	27	2007-09-18	0
Fu Long	Move	2007	1	4	28	2007-09-19	0.662252
Fu Long	Move	2007	2	8	50	2007-10-11	5.23708
Fu Long	Move	2007	2	8	51	2007-10-12	7.69779
Fu Long	Move	2007	2	8	52	2007-10-13	6.34463
Fu Long	Move	2007	2	8	53	2007-10-14	4.39716
Fu Long	Move	2007	2	8	54	2007-10-15	7.61974
Fu Long	Move	2007	2	8	55	2007-10-16	8.0597
Fu Long	Move	2007	2	8	56	2007-10-17	6.26382
Fu Long	Move	2007	3	12	78	2007-11-08	2.84722
Fu Long	Move	2007	3	12	79	2007-11-09	2.61115
Fu Long	Move	2007	3	12	80	2007-11-10	3.2707
Fu Long	Move	2007	3	12	81	2007-11-11	4.52962
Fu Long	Move	2007	3	12	82	2007-11-12	6.32022
Fu Long	Move	2007	3	12	83	2007-11-13	6.65712
Fu Hu	Move	2010	1	3	15	2010-09-06	2.61628
Fu Hu	Move	2010	1	3	16	2010-09-07	1.71103
Fu Hu	Move	2010	1	3	17	2010-09-08	2.25035
Fu Hu	Move	2010	1	3	18	2010-09-09	2.60771
Fu Hu	Move	2010	1	3	19	2010-09-10	1.69287
Fu Hu	Move	2010	1	3	20	2010-09-11	1.5015
Fu Hu	Move	2010	1	3	21	2010-09-12	2.9304
Fu Hu	Move	2010	1	4	22	2010-09-13	4.07993
Fu Hu	Move	2010	1	4	23	2010-09-14	5.82363
Fu Hu	Move	2010	1	4	24	2010-09-15	3.08968
Fu Hu	Move	2010	1	4	25	2010-09-16	4.41518
Fu Hu	Move	2010	1	4	26	2010-09-17	5.46995
Fu Hu	Move	2010	1	4	27	2010-09-18	6.01504
Fu Hu	Move	2010	1	4	28	2010-09-19	4.89671
Fu Hu	Move	2010	2	8	50	2010-10-11	7.69231
Fu Hu	Move	2010	2	8	51	2010-10-12	5.61478
Fu Hu	Move	2010	2	8	52	2010-10-13	5.38462
Fu Hu	Move	2010	2	8	53	2010-10-14	6.79406
Fu Hu	Move	2010	2	8	54	2010-10-15	7.05544
Fu Hu	Move	2010	2	8	55	2010-10-16	6.92141
Fu Hu	Move	2010	2	8	56	2010-10-17	7.46799
Fu Hu	Move	2010	3	12	78	2010-11-08	8.59986
Fu Hu	Move	2010	3	12	79	2010-11-09	9.30233
Fu Hu	Move	2010	3	12	80	2010-11-10	11.4488
Fu Hu	Move	2010	3	12	81	2010-11-11	8.05886
Fu Hu	Move	2010	3	12	82	2010-11-12	7.74599
Fu Hu	Move	2010	3	12	83	2010-11-13	9.03405
Fu Hu	Move	2010	3	12	84	2010-11-14	7.60642
Fu Feng	Move	2016	1	1	6	2016-08-12	0
Fu Feng	Move	2016	1	1	7	2016-08-13	4.16667
Fu Feng	Move	2016	1	2	8	2016-08-14	0
Fu Feng	Move	2016	1	2	9	2016-08-15	0
Fu Feng	Move	2016	1	2	10	2016-08-16	0
Fu Feng	Move	2016	1	2	11	2016-08-17	1.43541
Fu Feng	Move	2016	1	2	12	2016-08-18	1.73697
Fu Feng	Move	2016	1	2	13	2016-08-19	1.05422
Fu Feng	Move	2016	1	2	14	2016-08-20	2.77045
Fu Feng	Move	2016	1	3	15	2016-08-21	1.72185
Fu Feng	Move	2016	1	3	16	2016-08-22	2.86041
Fu Feng	Move	2016	1	3	17	2016-08-23	4.73251
Fu Feng	Move	2016	1	3	18	2016-08-24	3.77358
Fu Feng	Move	2016	1	3	19	2016-08-25	3.74873
Fu Feng	Move	2016	1	3	20	2016-08-26	6.03229
Fu Feng	Move	2016	1	3	21	2016-08-27	6.36771
Fu Feng	Move	2016	1	4	22	2016-08-28	6.54982
Fu Feng	Move	2016	1	4	23	2016-08-29	7.09046
Fu Feng	Move	2016	1	4	24	2016-08-30	5.2712
Fu Feng	Move	2016	1	4	25	2016-08-31	4.63679
Fu Feng	Move	2016	1	4	26	2016-09-01	7.10425
Fu Feng	Move	2016	1	4	27	2016-09-02	7.96325
Fu Feng	Move	2016	1	4	28	2016-09-03	6.92771
Fu Feng	Move	2016	2	8	50	2016-09-25	6.26319
Fu Feng	Move	2016	2	8	51	2016-09-26	12.395
Fu Feng	Move	2016	2	8	52	2016-09-27	9.61404
Fu Feng	Move	2016	2	8	53	2016-09-28	6.8118
Fu Feng	Move	2016	2	8	54	2016-09-29	6.5493
Fu Feng	Move	2016	2	8	55	2016-09-30	4.39024
Fu Feng	Move	2016	2	8	56	2016-10-01	6.63871
Fu Feng	Move	2016	3	12	78	2016-10-23	11.3208
Fu Feng	Move	2016	3	12	79	2016-10-24	20.6483
Fu Feng	Move	2016	3	12	80	2016-10-25	14.4587
Fu Feng	Move	2016	3	12	81	2016-10-26	12.5264
Fu Feng	Move	2016	3	12	82	2016-10-27	12.4298
Fu Feng	Move	2016	3	12	83	2016-10-28	10.2473
Fu Feng	Move	2016	3	12	84	2016-10-29	8.82353
Fu Ban	Move	2016	1	1	6	2016-08-12	0
Fu Ban	Move	2016	1	1	7	2016-08-13	4.16667
Fu Ban	Move	2016	1	2	8	2016-08-14	0
Fu Ban	Move	2016	1	2	9	2016-08-15	0
Fu Ban	Move	2016	1	2	10	2016-08-16	0
Fu Ban	Move	2016	1	2	11	2016-08-17	1.43541
Fu Ban	Move	2016	1	2	12	2016-08-18	1.37741
Fu Ban	Move	2016	1	2	13	2016-08-19	2.06022
Fu Ban	Move	2016	1	2	14	2016-08-20	2.9703
Fu Ban	Move	2016	1	3	15	2016-08-21	2.78884
Fu Ban	Move	2016	1	3	16	2016-08-22	3.69863
Fu Ban	Move	2016	1	3	17	2016-08-23	4.90868
Fu Ban	Move	2016	1	3	18	2016-08-24	3.6157
Fu Ban	Move	2016	1	3	19	2016-08-25	5.08647
Fu Ban	Move	2016	1	3	20	2016-08-26	5.01825
Fu Ban	Move	2016	1	3	21	2016-08-27	6.54045
Fu Ban	Move	2016	1	4	22	2016-08-28	6.18302
Fu Ban	Move	2016	1	4	23	2016-08-29	7.47126
Fu Ban	Move	2016	1	4	24	2016-08-30	9.96835
Fu Ban	Move	2016	1	4	25	2016-08-31	7.38508
Fu Ban	Move	2016	1	4	26	2016-09-01	9.13858
Fu Ban	Move	2016	1	4	27	2016-09-02	8.15258
Fu Ban	Move	2016	1	4	28	2016-09-03	7.83745
Fu Ban	Move	2016	2	8	50	2016-09-25	5.67376
Fu Ban	Move	2016	2	8	51	2016-09-26	9.18654
Fu Ban	Move	2016	2	8	52	2016-09-27	8.50914
Fu Ban	Move	2016	2	8	53	2016-09-28	6.22378
Fu Ban	Move	2016	2	8	54	2016-09-29	6.44258
Fu Ban	Move	2016	2	8	55	2016-09-30	7.97203
Fu Ban	Move	2016	2	8	56	2016-10-01	12.1318
Fu Ban	Move	2016	3	12	78	2016-10-23	11.2296
Fu Ban	Move	2016	3	12	79	2016-10-24	24.6132
Fu Ban	Move	2016	3	12	80	2016-10-25	11.7275
Fu Ban	Move	2016	3	12	81	2016-10-26	11.4836
Fu Ban	Move	2016	3	12	82	2016-10-27	10.5521
Fu Ban	Move	2016	3	12	83	2016-10-28	12.5175
Fu Ban	Move	2016	3	12	84	2016-10-29	12.8421
Fu Long	Suckling	2007	1	3	15	2007-09-06	0
Fu Long	Suckling	2007	1	3	16	2007-09-07	0
Fu Long	Suckling	2007	1	3	17	2007-09-08	2.07101
Fu Long	Suckling	2007	1	3	18	2007-09-09	2.42634
Fu Long	Suckling	2007	1	3	19	2007-09-10	6.06061
Fu Long	Suckling	2007	1	3	20	2007-09-11	7.42754
Fu Long	Suckling	2007	1	3	21	2007-09-12	8.83534
Fu Long	Suckling	2007	1	4	22	2007-09-13	11.2314
Fu Long	Suckling	2007	1	4	23	2007-09-14	8.6741
Fu Long	Suckling	2007	1	4	24	2007-09-15	6.65796
Fu Long	Suckling	2007	1	4	25	2007-09-16	4.64602
Fu Long	Suckling	2007	1	4	26	2007-09-17	8.33333
Fu Long	Suckling	2007	1	4	27	2007-09-18	4.14703
Fu Long	Suckling	2007	1	4	28	2007-09-19	2.27058
Fu Long	Suckling	2007	2	8	50	2007-10-11	4.24628
Fu Long	Suckling	2007	2	8	51	2007-10-12	5.13186
Fu Long	Suckling	2007	2	8	52	2007-10-13	5.04686
Fu Long	Suckling	2007	2	8	53	2007-10-14	3.90071
Fu Long	Suckling	2007	2	8	54	2007-10-15	5.87808
Fu Long	Suckling	2007	2	8	55	2007-10-16	5.07463
Fu Long	Suckling	2007	2	8	56	2007-10-17	5.74797
Fu Long	Suckling	2007	3	12	78	2007-11-08	0.972222
Fu Long	Suckling	2007	3	12	79	2007-11-09	2.96401
Fu Long	Suckling	2007	3	12	80	2007-11-10	2.15727
Fu Long	Suckling	2007	3	12	81	2007-11-11	2.92683
Fu Long	Suckling	2007	3	12	82	2007-11-12	1.47472
Fu Long	Suckling	2007	3	12	83	2007-11-13	2.43379
Fu Long	Suckling	2007	3	12	84	2007-11-14	0.97629
Fu Hu	Suckling	2010	1	3	15	2010-09-06	1.45349
Fu Hu	Suckling	2010	1	3	16	2010-09-07	6.84411
Fu Hu	Suckling	2010	1	3	17	2010-09-08	2.53165
Fu Hu	Suckling	2010	1	3	18	2010-09-09	3.62812
Fu Hu	Suckling	2010	1	3	19	2010-09-10	4.59492
Fu Hu	Suckling	2010	1	3	20	2010-09-11	3.9039
Fu Hu	Suckling	2010	1	3	21	2010-09-12	5.31136
Fu Hu	Suckling	2010	1	4	22	2010-09-13	4.07993
Fu Hu	Suckling	2010	1	4	23	2010-09-14	5.49085
Fu Hu	Suckling	2010	1	4	24	2010-09-15	3.99397
Fu Hu	Suckling	2010	1	4	25	2010-09-16	4.87994
Fu Hu	Suckling	2010	1	4	26	2010-09-17	3.698
Fu Hu	Suckling	2010	1	4	27	2010-09-18	5.03759
Fu Hu	Suckling	2010	1	4	28	2010-09-19	1.83627
Fu Hu	Suckling	2010	2	8	50	2010-10-11	2.77778
Fu Hu	Suckling	2010	2	8	51	2010-10-12	3.12722
Fu Hu	Suckling	2010	2	8	52	2010-10-13	3.00699
Fu Hu	Suckling	2010	2	8	53	2010-10-14	2.40623
Fu Hu	Suckling	2010	2	8	54	2010-10-15	3.52772
Fu Hu	Suckling	2010	2	8	55	2010-10-16	1.58616
Fu Hu	Suckling	2010	2	8	56	2010-10-17	2.06259
Fu Hu	Suckling	2010	3	12	78	2010-11-08	1.99005
Fu Hu	Suckling	2010	3	12	79	2010-11-09	2.32558
Fu Hu	Suckling	2010	3	12	80	2010-11-10	2.54417
Fu Hu	Suckling	2010	3	12	81	2010-11-11	1.19131
Fu Hu	Suckling	2010	3	12	82	2010-11-12	2.09351
Fu Hu	Suckling	2010	3	12	83	2010-11-13	1.66782
Fu Hu	Suckling	2010	3	12	84	2010-11-14	1.25611
Fu Feng	Suckling	2016	1	1	6	2016-08-12	0
Fu Feng	Suckling	2016	1	1	7	2016-08-13	0
Fu Feng	Suckling	2016	1	2	8	2016-08-14	0
Fu Feng	Suckling	2016	1	2	9	2016-08-15	0
Fu Feng	Suckling	2016	1	2	10	2016-08-16	0
Fu Feng	Suckling	2016	1	2	11	2016-08-17	0
Fu Feng	Suckling	2016	1	2	12	2016-08-18	0.744417
Fu Feng	Suckling	2016	1	2	13	2016-08-19	0
Fu Feng	Suckling	2016	1	2	14	2016-08-20	0.791557
Fu Feng	Suckling	2016	1	3	15	2016-08-21	1.72185
Fu Feng	Suckling	2016	1	3	16	2016-08-22	5.94966
Fu Feng	Suckling	2016	1	3	17	2016-08-23	4.83539
Fu Feng	Suckling	2016	1	3	18	2016-08-24	5.85899
Fu Feng	Suckling	2016	1	3	19	2016-08-25	4.96454
Fu Feng	Suckling	2016	1	3	20	2016-08-26	6.54206
Fu Feng	Suckling	2016	1	3	21	2016-08-27	3.58744
Fu Feng	Suckling	2016	1	4	22	2016-08-28	5.71956
Fu Feng	Suckling	2016	1	4	23	2016-08-29	6.27547
Fu Feng	Suckling	2016	1	4	24	2016-08-30	4.35447
Fu Feng	Suckling	2016	1	4	25	2016-08-31	4.86862
Fu Feng	Suckling	2016	1	4	26	2016-09-01	4.40154
Fu Feng	Suckling	2016	1	4	27	2016-09-02	6.27871
Fu Feng	Suckling	2016	1	4	28	2016-09-03	3.01205
Fu Feng	Suckling	2016	2	8	50	2016-09-25	3.94089
Fu Feng	Suckling	2016	2	8	51	2016-09-26	2.87115
Fu Feng	Suckling	2016	2	8	52	2016-09-27	3.01754
Fu Feng	Suckling	2016	2	8	53	2016-09-28	2.87921
Fu Feng	Suckling	2016	2	8	54	2016-09-29	1.5493
Fu Feng	Suckling	2016	2	8	55	2016-09-30	2.92683
Fu Feng	Suckling	2016	2	8	56	2016-10-01	2.5856
Fu Feng	Suckling	2016	3	12	78	2016-10-23	1.67715
Fu Feng	Suckling	2016	3	12	79	2016-10-24	1.12755
Fu Feng	Suckling	2016	3	12	80	2016-10-25	1.9943
Fu Feng	Suckling	2016	3	12	81	2016-10-26	0.70373
Fu Feng	Suckling	2016	3	12	82	2016-10-27	1.96629
Fu Feng	Suckling	2016	3	12	83	2016-10-28	2.33216
Fu Feng	Suckling	2016	3	12	84	2016-10-29	2.17087
Fu Ban	Suckling	2016	1	1	6	2016-08-12	0
Fu Ban	Suckling	2016	1	1	7	2016-08-13	0
Fu Ban	Suckling	2016	1	2	8	2016-08-14	0
Fu Ban	Suckling	2016	1	2	9	2016-08-15	0
Fu Ban	Suckling	2016	1	2	10	2016-08-16	0
Fu Ban	Suckling	2016	1	2	11	2016-08-17	0
Fu Ban	Suckling	2016	1	2	12	2016-08-18	0.826446
Fu Ban	Suckling	2016	1	2	13	2016-08-19	0
Fu Ban	Suckling	2016	1	2	14	2016-08-20	1.41443
Fu Ban	Suckling	2016	1	3	15	2016-08-21	2.52324
Fu Ban	Suckling	2016	1	3	16	2016-08-22	6.84932
Fu Ban	Suckling	2016	1	3	17	2016-08-23	5.93607
Fu Ban	Suckling	2016	1	3	18	2016-08-24	4.85537
Fu Ban	Suckling	2016	1	3	19	2016-08-25	4.27263
Fu Ban	Suckling	2016	1	3	20	2016-08-26	4.92701
Fu Ban	Suckling	2016	1	3	21	2016-08-27	5.67986
Fu Ban	Suckling	2016	1	4	22	2016-08-28	4.61665
Fu Ban	Suckling	2016	1	4	23	2016-08-29	4.92611
Fu Ban	Suckling	2016	1	4	24	2016-08-30	4.35127
Fu Ban	Suckling	2016	1	4	25	2016-08-31	4.06933
Fu Ban	Suckling	2016	1	4	26	2016-09-01	3.82022
Fu Ban	Suckling	2016	1	4	27	2016-09-02	4.33807
Fu Ban	Suckling	2016	1	4	28	2016-09-03	3.19303
Fu Ban	Suckling	2016	2	8	50	2016-09-25	2.41135
Fu Ban	Suckling	2016	2	8	51	2016-09-26	2.52454
Fu Ban	Suckling	2016	2	8	52	2016-09-27	3.37553
Fu Ban	Suckling	2016	2	8	53	2016-09-28	1.74825
Fu Ban	Suckling	2016	2	8	54	2016-09-29	3.57143
Fu Ban	Suckling	2016	2	8	55	2016-09-30	2.37762
Fu Ban	Suckling	2016	2	8	56	2016-10-01	1.82328
Fu Ban	Suckling	2016	3	12	78	2016-10-23	2.41649
Fu Ban	Suckling	2016	3	12	79	2016-10-24	1.61744
Fu Ban	Suckling	2016	3	12	80	2016-10-25	1.89607
Fu Ban	Suckling	2016	3	12	81	2016-10-26	2.21113
Fu Ban	Suckling	2016	3	12	82	2016-10-27	1.88679
Fu Ban	Suckling	2016	3	12	83	2016-10-28	2.02797
Fu Ban	Suckling	2016	3	12	84	2016-10-29	1.12281

## Sheet: suckling
2007	3	0	2007	4	11.2314	2007	8	4.24628	2007	12	0.972222	2010	3	1.45349	2010	4	4.07993	2010	8	2.77778	2010	12	1.99005
2007	3	0	2007	4	8.6741	2007	8	5.13186	2007	12	2.96401	2010	3	6.84411	2010	4	5.49085	2010	8	3.12722	2010	12	2.32558
2007	3	2.07101	2007	4	6.65796	2007	8	5.04686	2007	12	2.15727	2010	3	2.53165	2010	4	3.99397	2010	8	3.00699	2010	12	2.54417
2007	3	2.42634	2007	4	4.64602	2007	8	3.90071	2007	12	2.92683	2010	3	3.62812	2010	4	4.87994	2010	8	2.40623	2010	12	1.19131
2007	3	6.06061	2007	4	8.33333	2007	8	5.87808	2007	12	1.47472	2010	3	4.59492	2010	4	3.698	2010	8	3.52772	2010	12	2.09351
2007	3	7.42754	2007	4	4.14703	2007	8	5.07463	2007	12	2.43379	2010	3	3.9039	2010	4	5.03759	2010	8	1.58616	2010	12	1.66782
2007	3	8.83534	2007	4	2.27058	2007	8	5.74797	2007	12	0.97629	2010	3	5.31136	2010	4	1.83627	2010	8	2.06259	2010	12	1.25611
		3.83155	2007	4	6.56577	2007	8	5.00377	2007	12	1.98645	2010	3	4.03822	2010	4	4.14522	2010	8	2.6421	2010	12	1.86694
		3.83155	2007	4	6.56577	2007	8	5.00377	2007	12	1.98645	2010	3	4.03822	2010	4	4.14522	2010	8	2.6421	2010	12	1.86694
	SE	1.35729	0	0	1.16834	0	0	0.273081	0	0	0.322939	0	0	0.671541	0	0	0.455267	0	0	0.252497	0	0	0.195468
	SE	1.35729	0	0	1.16834	0	0	0.273081	0	0	0.322939	0	0	0.671541	0	0	0.455267	0	0	0.252497	0	0	0.195468
2016	3	1.72185	2016	4	5.71956	2016	8	3.94089	2016	12	1.67715	2016	3	2.52324	2016	4	2016	4.61665	8	2.41135	2016	12	2.41649
2016	3	5.94966	2016	4	6.27547	2016	8	2.87115	2016	12	1.12755	2016	3	6.84932	2016	4	2016	4.92611	8	2.52454	2016	12	1.61744
2016	3	4.83539	2016	4	4.35447	2016	8	3.01754	2016	12	1.9943	2016	3	5.93607	2016	4	2016	4.35127	8	3.37553	2016	12	1.89607
2016	3	5.85899	2016	4	4.86862	2016	8	2.87921	2016	12	0.70373	2016	3	4.85537	2016	4	2016	4.06933	8	1.74825	2016	12	2.21113
2016	3	4.96454	2016	4	4.40154	2016	8	1.5493	2016	12	1.96629	2016	3	4.27263	2016	4	2016	3.82022	8	3.57143	2016	12	1.88679
2016	3	6.54206	2016	4	6.27871	2016	8	2.92683	2016	12	2.33216	2016	3	4.92701	2016	4	2016	4.33807	8	2.37762	2016	12	2.02797
2016	3	3.58744	2016	4	3.01205	2016	8	2.5856	2016	12	2.17087	2016	3	5.67986	2016	4	2016	3.19303	8	1.82328	2016	12	1.12281
		4.77999	2016	4	4.9872	2016	8	2.82436	2016	12	1.71029	2016	3	5.00621	2016	4	2016	4.18781	8	2.54743	2016	12	1.88267
		4.77999	2016	4	4.9872	2016	8	2.82436	2016	12	1.71029	2016	3	5.00621	2016	4	2016	4.18781	8	2.54743	2016	12	1.88267
	SE	0.625808	0	0	0.450466	0	0	0.266478	0	0	0.223548	0	0	0.522079	0	0	0	0.213643	0	0.264812	0	0	0.159007
	SE	0.625808	0	0	0.450466	0	0	0.266478	0	0	0.223548	0	0	0.522079	0	0	0	0.213643	0	0.264812	0	0	0.159007
Means	2007	2010	ff	fb	2016	SE	2007	2010	ff	fb	2016
3	3.83155	4.03822	4.77999	5.00621	9.7862	3	1.35729	0.671541	0.625808	0.522079	1.14789
4	6.56577	4.14522	4.9872	4.18781	9.17502	4	1.16834	0.455267	0.450466	0.213643	0.664109
8	5.00377	2.6421	2.82436	2.54743	5.37179	8	0.273081	0.252497	0.266478	0.264812	0.53129
12	1.98645	1.86694	1.71029	1.88267	3.59296	12	0.322939	0.195468	0.223548	0.159007	0.382555
	0	2007	4	11.2314	2007	8	4.24628	2007	12	0.972222			1.72185	2016	4		5.71956	8	3.94089	2016	12	1.67715
	0	2007	4	8.6741	2007	8	5.13186	2007	12	2.96401			5.94966	2016	4		6.27547	8	2.87115	2016	12	1.12755
	2.07101	2007	4	6.65796	2007	8	5.04686	2007	12	2.15727			4.83539	2016	4		4.35447	8	3.01754	2016	12	1.9943
	2.42634	2007	4	4.64602	2007	8	3.90071	2007	12	2.92683			5.85899	2016	4		4.86862	8	2.87921	2016	12	0.70373
	6.06061	2007	4	8.33333	2007	8	5.87808	2007	12	1.47472			4.96454	2016	4		4.40154	8	1.5493	2016	12	1.96629
	7.42754	2007	4	4.14703	2007	8	5.07463	2007	12	2.43379			6.54206	2016	4		6.27871	8	2.92683	2016	12	2.33216
	8.83534	2007	4	2.27058	2007	8	5.74797	2007	12	0.97629			3.58744	2016	4		3.01205	8	2.5856	2016	12	2.17087
	1.45349	2010	4	4.07993	2010	8	2.77778	2010	12	1.99005			2.52324	2016	4	2016	4.61665	8	2.41135	2016	12	2.41649
	6.84411	2010	4	5.49085	2010	8	3.12722	2010	12	2.32558			6.84932	2016	4	2016	4.92611	8	2.52454	2016	12	1.61744
	2.53165	2010	4	3.99397	2010	8	3.00699	2010	12	2.54417			5.93607	2016	4	2016	4.35127	8	3.37553	2016	12	1.89607
	3.62812	2010	4	4.87994	2010	8	2.40623	2010	12	1.19131			4.85537	2016	4	2016	4.06933	8	1.74825	2016	12	2.21113
	4.59492	2010	4	3.698	2010	8	3.52772	2010	12	2.09351			4.27263	2016	4	2016	3.82022	8	3.57143	2016	12	1.88679
	3.9039	2010	4	5.03759	2010	8	1.58616	2010	12	1.66782			4.92701	2016	4	2016	4.33807	8	2.37762	2016	12	2.02797
	5.31136	2010	4	1.83627	2010	8	2.06259	2010	12	1.25611			5.67986	2016	4	2016	3.19303	8	1.82328	2016	12	1.12281
	4.24509	2016	4	10.3362	2016	8	6.35223	2016	12	4.09364
	12.799	2016	4	11.2016	2016	8	5.39569	2016	12	2.74499			4.24509	4032	8	2016	10.3362	16	6.35223	4032	24	4.09364
	10.7715	2016	4	8.70573	2016	8	6.39307	2016	12	3.89037			12.799	4032	8	2016	11.2016	16	5.39569	4032	24	2.74499
	10.7144	2016	4	8.93795	2016	8	4.62747	2016	12	2.91486			10.7715	4032	8	2016	8.70573	16	6.39307	4032	24	3.89037
	9.23717	2016	4	8.22177	2016	8	5.12072	2016	12	3.85308			10.7144	4032	8	2016	8.93795	16	4.62747	4032	24	2.91486
	11.4691	2016	4	10.6168	2016	8	5.30445	2016	12	4.36013			9.23717	4032	8	2016	8.22177	16	5.12072	4032	24	3.85308
	9.26731	2016	4	6.20508	2016	8	4.40889	2016	12	3.29368			11.4691	4032	8	2016	10.6168	16	5.30445	4032	24	4.36013
		3											9.26731	4032	8	2016	6.20508	16	4.40889	4032	24	3.29368

## Sheet: rest
animal	behaviour	Year	month	week	day	date	percentage			3			4				8			12			3	4	8	12
Yang Yang	Rest	2007	1	3	15	2007-09-06	89.7917		2007	89.7917		2007	79.6528			2007	20.2083		2007	14.3056		2007 (FL)	86.4881	77.619	29.1865	26.756				2007 mean	2010 mean	2016 mean		2007 SE	2010 SE	2016 SE
Yang Yang	Rest	2007	1	3	16	2007-09-07	91.1806		2007	91.1806		2007	79.6528			2007	19.1667		2007	16.5278		2010 (FH)	81.1012	76.4087	55.2579	38.8988				86.4881	81.1012	70.7738	3	1.34477	0.667539	1.01887
Yang Yang	Rest	2007	1	3	17	2007-09-08	88.3333		2007	88.3333		2007	79.9306			2007	31.0417		2007	23.125		2016 (FF&FB)	70.7738	69.0476	50.506	28.1448				77.619	76.4087	69.0476	4	0.978311	0.516286	1.10257
Yang Yang	Rest	2007	1	3	18	2007-09-09	82.6389		2007	82.6389		2007	77.3611			2007	24.3056		2007	27.1528										29.1865	55.2579	50.506	8	4.05816	3.11129	3.94272
Yang Yang	Rest	2007	1	3	19	2007-09-10	87.3611		2007	87.3611		2007	77.7778			2007	26.0417		2007	49.5833										26.756	38.8988	28.1448	12	4.4596	1.81155	1.74078
Yang Yang	Rest	2007	1	3	20	2007-09-11	83.5417		2007	83.5417		2007	72.6389			2007	50.625		2007	32.5694
Yang Yang	Rest	2007	1	3	21	2007-09-12	82.5694		2007	82.5694		2007	76.3194	2007		2007	32.9167		2007	24.0278
Yang Yang	Rest	2007	1	4	22	2007-09-13	79.6528			86.4881			77.619	mean	82.0536		29.1865			26.756
Yang Yang	Rest	2007	1	4	23	2007-09-14	79.6528		SE	1.34477			0.978311				4.05816			4.4596
Yang Yang	Rest	2007	1	4	24	2007-09-15	79.9306		2010	83.8889		2010	77.3611	stabw	5.48748	2010	58.8194		2010	40
Yang Yang	Rest	2007	1	4	25	2007-09-16	77.3611		2010	82.3611		2010	75.4861	SE	1.46659	2010	60		2010	38.3333
Yang Yang	Rest	2007	1	4	26	2007-09-17	77.7778		2010	80.9028		2010	76.9444			2010	45.5556		2010	43.3333
Yang Yang	Rest	2007	1	4	27	2007-09-18	72.6389		2010	81.7361		2010	73.8889			2010	47.4306		2010	44.5833
Yang Yang	Rest	2007	1	4	28	2007-09-19	76.3194		2010	80.0694		2010	76.9444			2010	47.3611		2010	36.9444
Yang Yang	Rest	2007	2	8	50	2007-10-11	20.2083		2010	80.3472		2010	77.9861			2010	65.6944		2010	39.1667
Yang Yang	Rest	2007	2	8	51	2007-10-12	19.1667		2010	78.4028		2010	76.25			2010	61.9444		2010	29.9306
Yang Yang	Rest	2007	2	8	52	2007-10-13	31.0417			81.1012			76.4087				55.2579			38.8988
Yang Yang	Rest	2007	2	8	53	2007-10-14	24.3056			0.667539			0.516286	2010			3.11129			1.81155
Yang Yang	Rest	2007	2	8	54	2007-10-15	26.0417		2016	74.8611		2016	69.2361	mean	78.755	2016	56.4583		2016	30.9722
Yang Yang	Rest	2007	2	8	55	2007-10-16	50.625		2016	71.6667		2016	66.5972	stabw	2.86863	2016	52.5694		2016	33.4028
Yang Yang	Rest	2007	2	8	56	2007-10-17	32.9167		2016	73.6806		2016	66.8056	SE	0.766675	2016	42.9167		2016	31.4583
Yang Yang	Rest	2007	3	12	78	2007-11-08	14.3056		2016	70		2016	66.1806			2016	63.4028		2016	26.5278
Yang Yang	Rest	2007	3	12	79	2007-11-09	16.5278		2016	68.5417		2016	74.2361	2016		2016	58.8889		2016	26.6667
Yang Yang	Rest	2007	3	12	80	2007-11-10	23.125		2016	68.0556		2016	69.0278	mean	69.9107	2016	46.1111		2016	28.5417
Yang Yang	Rest	2007	3	12	81	2007-11-11	27.1528		2016	68.6111		2016	71.25	stabw	2.84317	2016	33.1944		2016	19.4444
Yang Yang	Rest	2007	3	12	82	2007-11-12	49.5833			70.7738			69.0476	SE	0.759869		50.506			28.1448
Yang Yang	Rest	2007	3	12	83	2007-11-13	32.5694			1.01887			1.10257				3.94272			1.74078
Yang Yang	Rest	2007	3	12	84	2007-11-14	24.0278
Yang Yang	Rest	2010	1	3	15	2010-09-06	83.8889
Yang Yang	Rest	2010	1	3	16	2010-09-07	82.3611						79.6528			2007	20.2083		2007	14.3056
Yang Yang	Rest	2010	1	3	17	2010-09-08	80.9028						79.6528			2007	19.1667		2007	16.5278
Yang Yang	Rest	2010	1	3	18	2010-09-09	81.7361						79.9306			2007	31.0417		2007	23.125
Yang Yang	Rest	2010	1	3	19	2010-09-10	80.0694						77.3611			2007	24.3056		2007	27.1528
Yang Yang	Rest	2010	1	3	20	2010-09-11	80.3472						77.7778			2007	26.0417		2007	49.5833
Yang Yang	Rest	2010	1	3	21	2010-09-12	78.4028						72.6389			2007	50.625		2007	32.5694
Yang Yang	Rest	2010	1	4	22	2010-09-13	77.3611						76.3194			2007	32.9167		2007	24.0278
Yang Yang	Rest	2010	1	4	23	2010-09-14	75.4861						77.3611			2010	58.8194		2010	40
Yang Yang	Rest	2010	1	4	24	2010-09-15	76.9444						75.4861			2010	60		2010	38.3333
Yang Yang	Rest	2010	1	4	25	2010-09-16	73.8889						76.9444			2010	45.5556		2010	43.3333
Yang Yang	Rest	2010	1	4	26	2010-09-17	76.9444						73.8889			2010	47.4306		2010	44.5833
Yang Yang	Rest	2010	1	4	27	2010-09-18	77.9861						76.9444			2010	47.3611		2010	36.9444
Yang Yang	Rest	2010	1	4	28	2010-09-19	76.25						77.9861			2010	65.6944		2010	39.1667
Yang Yang	Rest	2010	2	8	50	2010-10-11	58.8194						76.25			2010	61.9444		2010	29.9306
Yang Yang	Rest	2010	2	8	51	2010-10-12	60						69.2361			2016	56.4583		2016	30.9722
Yang Yang	Rest	2010	2	8	52	2010-10-13	45.5556						66.5972			2016	52.5694		2016	33.4028
Yang Yang	Rest	2010	2	8	53	2010-10-14	47.4306						66.8056			2016	42.9167		2016	31.4583
Yang Yang	Rest	2010	2	8	54	2010-10-15	47.3611						66.1806			2016	63.4028		2016	26.5278
Yang Yang	Rest	2010	2	8	55	2010-10-16	65.6944						74.2361			2016	58.8889		2016	26.6667
Yang Yang	Rest	2010	2	8	56	2010-10-17	61.9444						69.0278			2016	46.1111		2016	28.5417
Yang Yang	Rest	2010	3	12	78	2010-11-08	40						71.25			2016	33.1944		2016	19.4444
Yang Yang	Rest	2010	3	12	79	2010-11-09	38.3333
Yang Yang	Rest	2010	3	12	80	2010-11-10	43.3333																					8							12
Yang Yang	Rest	2010	3	12	81	2010-11-11	44.5833				Kruskal Wallis Tests
Yang Yang	Rest	2010	3	12	82	2010-11-12	36.9444					3								4
Yang Yang	Rest	2010	3	12	83	2010-11-13	39.1667
Yang Yang	Rest	2010	3	12	84	2010-11-14	29.9306
Yang Yang	Rest	2016	1	1	6	2016-08-12	84.5139
Yang Yang	Rest	2016	1	1	7	2016-08-13	78.9583
Yang Yang	Rest	2016	1	2	8	2016-08-14	77.7778
Yang Yang	Rest	2016	1	2	9	2016-08-15	75.8333
Yang Yang	Rest	2016	1	2	10	2016-08-16	77.2917
Yang Yang	Rest	2016	1	2	11	2016-08-17	79.375
Yang Yang	Rest	2016	1	2	12	2016-08-18	73.6111
Yang Yang	Rest	2016	1	2	13	2016-08-19	74.2361
Yang Yang	Rest	2016	1	2	14	2016-08-20	72.6389
Yang Yang	Rest	2016	1	3	15	2016-08-21	74.8611
Yang Yang	Rest	2016	1	3	16	2016-08-22	71.6667
Yang Yang	Rest	2016	1	3	17	2016-08-23	73.6806
Yang Yang	Rest	2016	1	3	18	2016-08-24	70
Yang Yang	Rest	2016	1	3	19	2016-08-25	68.5417
Yang Yang	Rest	2016	1	3	20	2016-08-26	68.0556
Yang Yang	Rest	2016	1	3	21	2016-08-27	68.6111
Yang Yang	Rest	2016	1	4	22	2016-08-28	69.2361
Yang Yang	Rest	2016	1	4	23	2016-08-29	66.5972
Yang Yang	Rest	2016	1	4	24	2016-08-30	66.8056
Yang Yang	Rest	2016	1	4	25	2016-08-31	66.1806
Yang Yang	Rest	2016	1	4	26	2016-09-01	74.2361
Yang Yang	Rest	2016	1	4	27	2016-09-02	69.0278
Yang Yang	Rest	2016	1	4	28	2016-09-03	71.25
Yang Yang	Rest	2016	2	8	50	2016-09-25	56.4583
Yang Yang	Rest	2016	2	8	51	2016-09-26	52.5694
Yang Yang	Rest	2016	2	8	52	2016-09-27	42.9167
Yang Yang	Rest	2016	2	8	53	2016-09-28	63.4028
Yang Yang	Rest	2016	2	8	54	2016-09-29	58.8889
Yang Yang	Rest	2016	2	8	55	2016-09-30	46.1111
Yang Yang	Rest	2016	2	8	56	2016-10-01	33.1944
Yang Yang	Rest	2016	3	12	78	2016-10-23	30.9722
Yang Yang	Rest	2016	3	12	79	2016-10-24	33.4028
Yang Yang	Rest	2016	3	12	80	2016-10-25	31.4583
Yang Yang	Rest	2016	3	12	81	2016-10-26	26.5278
Yang Yang	Rest	2016	3	12	82	2016-10-27	26.6667
Yang Yang	Rest	2016	3	12	83	2016-10-28	28.5417
Yang Yang	Rest	2016	3	12	84	2016-10-29	19.4444

## Sheet: interaction
Year	week	percentage
2007	3	2.56944	2007	4	8.54167	2007	8	3.88889	2007	12	1.38889	2010	3	11.9444	2010	4	17.9861	2010	8	11.1806	2010	12	2.77778	2016	3	23.2639	2016	4	22.7778	2016	8	13.9583	2016	12	8.47222
2007	3	3.26389	2007	4	7.08333	2007	8	4.79167	2007	12	2.5	2010	3	12.5	2010	4	15.3472	2010	8	10.4861	2010	12	3.05556	2016	3	24.5139	2016	4	26.3889	2016	8	14.3056	2016	12	5.90278
2007	3	4.93056	2007	4	9.79167	2007	8	7.15278	2007	12	1.875	2010	3	12.1528	2010	4	16.7361	2010	8	7.77778	2010	12	3.88889	2016	3	24.3056	2016	4	22.9861	2016	8	13.1944	2016	12	5.83333
2007	3	5	2007	4	12.9167	2007	8	7.56944	2007	12	5.06944	2010	3	13.4028	2010	4	18.1944	2010	8	7.29167	2010	12	2.43056	2016	3	25.9028	2016	4	23.6111	2016	8	13.4722	2016	12	7.63889
2007	3	7.22222	2007	4	10.2778	2007	8	5.20833	2007	12	2.77778	2010	3	15.625	2010	4	16.875	2010	8	10.9722	2010	12	3.05556	2016	3	26.3194	2016	4	19.0972	2016	8	15.4861	2016	12	7.43056
2007	3	5.625	2007	4	11.6667	2007	8	8.19444	2007	12	2.70833	2010	3	16.1806	2010	4	16.5278	2010	8	8.54167	2010	12	4.09722	2016	3	26.3194	2016	4	21.4583	2016	8	11.7361	2016	12	9.79167
2007	3	7.15278	2007	4	11.1111	2007	8	6.45833	2007	12	1.11111	2010	3	16.5972	2010	4	19.4444	2010	8	8.19444	2010	12	3.125	2016	3	25.625	2016	4	18.5417	2016	8	8.26389		12	7.22222
		5.10913	2007	4	10.1984	2007	8	6.18056	2007	12	2.49008	2010	3	14.0575	2010	4	17.3016	2010	8	9.20635	2010	12	3.20437	2016	3	25.1786	2016	4	22.123	2016	8	12.9167	2016	12	7.47024
		0.669159	0	0	0.73998	0	0	0.60026	0	0	0.494641	0	0	0.761609	0	0	0.506568	0	0	0.613851			0.223453			0.441775			1.02364			0.886996			0.526012
		5.10913	2007	4	10.1984	2007	8	6.18056	2007	12	2.49008	2010	3	14.0575	2010	4	17.3016	2010	8	9.20635	2010	12	3.20437	2016	3	25.1786	2016	4	22.123	2016	8	12.9167	2016	12	7.47024
																									STABW	1.16883	0	0	2.70829	0	0	2.34677	0	0	1.3917
					2007 SE	2010 SE	2016 SE
	5.10913	14.0575	25.1786	3	0.669159	0.761609	0.441775
	10.1984	17.3016	22.123	4	0.73998	0.506568	1.02364
	6.18056	9.20635	12.9167	8	0.60026	0.613851	0.886996																			23.2639
	2.49008	3.20437	7.47024	12	0.494641	0.223453	0.526012																			24.5139
																										24.3056
																										25.9028
	2.56944	2007	4	8.54167	2007	8	3.88889	2007	12	1.38889																26.3194
	3.26389	2007	4	7.08333	2007	8	4.79167	2007	12	2.5																26.3194
	4.93056	2007	4	9.79167	2007	8	7.15278	2007	12	1.875																25.625
	5	2007	4	12.9167	2007	8	7.56944	2007	12	5.06944																22.7778
	7.22222	2007	4	10.2778	2007	8	5.20833	2007	12	2.77778																26.3889
	5.625	2007	4	11.6667	2007	8	8.19444	2007	12	2.70833																22.9861
	7.15278	2007	4	11.1111	2007	8	6.45833	2007	12	1.11111																23.6111
	11.9444	2010	4	17.9861	2010	8	11.1806	2010	12	2.77778																19.0972
	12.5	2010	4	15.3472	2010	8	10.4861	2010	12	3.05556																21.4583
	12.1528	2010	4	16.7361	2010	8	7.77778	2010	12	3.88889																18.5417
	13.4028	2010	4	18.1944	2010	8	7.29167	2010	12	2.43056																23.6508
	15.625	2010	4	16.875	2010	8	10.9722	2010	12	3.05556																2.55529
	16.1806	2010	4	16.5278	2010	8	8.54167	2010	12	4.09722																0.682929
	16.5972	2010	4	19.4444	2010	8	8.19444	2010	12	3.125
	23.2639	2016	4	22.7778	2016	8	13.9583	2016	12	8.47222
	24.5139	2016	4	26.3889	2016	8	14.3056	2016	12	5.90278
	24.3056	2016	4	22.9861	2016	8	13.1944	2016	12	5.83333
	25.9028	2016	4	23.6111	2016	8	13.4722	2016	12	7.63889
	26.3194	2016	4	19.0972	2016	8	15.4861	2016	12	7.43056
	26.3194	2016	4	21.4583	2016	8	11.7361	2016	12	9.79167
	25.625	2016	4	18.5417	2016	8	8.26389		12	7.22222
				3									4

## Sheet: move
Fu Long	Move	2007	3	2.11268		2007	3	2.11268	2007	4	0.541272	2007	8	5.23708	2007	12	2.84722		2007	3	2.11268	2007	4	0.541272	2007	8	5.23708	2007	12	2.84722
Fu Long	Move	2007	3	5.39773		2007	3	5.39773	2007	4	0.619579	2007	8	7.69779	2007	12	2.61115		2007	3	5.39773	2007	4	0.619579	2007	8	7.69779	2007	12	2.61115
Fu Long	Move	2007	3	2.07101		2007	3	2.07101	2007	4	2.08877	2007	8	6.34463	2007	12	3.2707		2007	3	2.07101	2007	4	2.08877	2007	8	6.34463	2007	12	3.2707
Fu Long	Move	2007	3	0.866551		2007	3	0.866551	2007	4	1.76991	2007	8	4.39716	2007	12	4.52962		2007	3	0.866551	2007	4	1.76991	2007	8	4.39716	2007	12	4.52962
Fu Long	Move	2007	3	2.0979		2007	3	2.0979	2007	4	0.974026	2007	8	7.61974	2007	12	6.32022		2007	3	2.0979	2007	4	0.974026	2007	8	7.61974	2007	12	6.32022
Fu Long	Move	2007	3	1.08696		2007	3	1.08696	2007	4	0	2007	8	8.0597	2007	12	6.65712		2007	3	1.08696	2007	4	0	2007	8	8.0597	2007	12	6.65712
Fu Long	Move	2007	3	1.20482		2007	3	1.20482	2007	4	0.662252	2007	8	6.26382					2007	3	1.20482	2007	4	0.662252	2007	8	6.26382
Fu Long	Move	2007	4	0.541272		2010	3	2.61628	2010	4	4.07993	2010	8	7.69231	2010	12	8.59986		2010	3	2.61628	2010	4	4.07993	2010	8	7.69231	2010	12	8.59986
Fu Long	Move	2007	4	0.619579		2010	3	1.71103	2010	4	5.82363	2010	8	5.61478	2010	12	9.30233		2010	3	1.71103	2010	4	5.82363	2010	8	5.61478	2010	12	9.30233
Fu Long	Move	2007	4	2.08877		2010	3	2.25035	2010	4	3.08968	2010	8	5.38462	2010	12	11.4488		2010	3	2.25035	2010	4	3.08968	2010	8	5.38462	2010	12	11.4488
Fu Long	Move	2007	4	1.76991		2010	3	2.60771	2010	4	4.41518	2010	8	6.79406	2010	12	8.05886		2010	3	2.60771	2010	4	4.41518	2010	8	6.79406	2010	12	8.05886
Fu Long	Move	2007	4	0.974026		2010	3	1.69287	2010	4	5.46995	2010	8	7.05544	2010	12	7.74599		2010	3	1.69287	2010	4	5.46995	2010	8	7.05544	2010	12	7.74599
Fu Long	Move	2007	4	0		2010	3	1.5015	2010	4	6.01504	2010	8	6.92141	2010	12	9.03405		2010	3	1.5015	2010	4	6.01504	2010	8	6.92141	2010	12	9.03405
Fu Long	Move	2007	4	0.662252		2010	3	2.9304	2010	4	4.89671	2010	8	7.46799	2010	12	7.60642		2010	3	2.9304	2010	4	4.89671	2010	8	7.46799	2010	12	7.60642
Fu Long	Move	2007	8	5.23708		2016	3	1.72185	2016	4	6.54982	2016	8	6.26319	2016	12	11.3208	gemittelt	2016	3	2.25535	2016	4	6.36642	2016	8	5.96848	2016	12	11.2752
Fu Long	Move	2007	8	7.69779		2016	3	2.86041	2016	4	7.09046	2016	8	12.395	2016	12	20.6483	gemittelt	2016	3	3.27952	2016	4	7.28086	2016	8	10.7907	2016	12	22.6308
Fu Long	Move	2007	8	6.34463		2016	3	4.73251	2016	4	5.2712	2016	8	9.61404	2016	12	14.4587	gemittelt	2016	3	4.82059	2016	4	7.61978	2016	8	9.06159	2016	12	13.0931
Fu Long	Move	2007	8	4.39716		2016	3	3.77358	2016	4	4.63679	2016	8	6.8118	2016	12	12.5264	gemittelt	2016	3	3.69464	2016	4	6.01093	2016	8	6.51779	2016	12	12.005
Fu Long	Move	2007	8	7.61974		2016	3	3.74873	2016	4	7.10425	2016	8	6.5493	2016	12	12.4298	gemittelt	2016	3	4.4176	2016	4	8.12141	2016	8	6.49594	2016	12	11.4909
Fu Long	Move	2007	8	8.0597		2016	3	6.03229	2016	4	7.96325	2016	8	4.39024	2016	12	10.2473	gemittelt	2016	3	5.52527	2016	4	8.05791	2016	8	6.18114	2016	12	11.3824
Fu Long	Move	2007	8	6.26382		2016	3	6.36771	2016	4	6.92771	2016	8	6.63871	2016	12	8.82353	gemittelt	2016	3	6.45408	2016	4	7.38258	2016	8	9.38528	2016	12	10.8328
Fu Long	Move	2007	12	2.84722		2017	3	2.78884	2017	4	6.18302	2017	8	5.67376	2017	12	11.2296
Fu Long	Move	2007	12	2.61115		2017	3	3.69863	2017	4	7.47126	2017	8	9.18654	2017	12	24.6132
Fu Long	Move	2007	12	3.2707		2017	3	4.90868	2017	4	9.96835	2017	8	8.50914	2017	12	11.7275
Fu Long	Move	2007	12	4.52962		2017	3	3.6157	2017	4	7.38508	2017	8	6.22378	2017	12	11.4836
Fu Long	Move	2007	12	6.32022		2017	3	5.08647	2017	4	9.13858	2017	8	6.44258	2017	12	10.5521
Fu Long	Move	2007	12	6.65712		2017	3	5.01825	2017	4	8.15258	2017	8	7.97203	2017	12	12.5175
Fu Hu	Move	2010	3	2.61628		2017	3	6.54045	2017	4	7.83745	2017	8	12.1318	2017	12	12.8421
Fu Hu	Move	2010	3	1.71103
Fu Hu	Move	2010	3	2.25035
Fu Hu	Move	2010	3	2.60771
Fu Hu	Move	2010	3	1.69287
Fu Hu	Move	2010	3	1.5015
Fu Hu	Move	2010	3	2.9304
Fu Hu	Move	2010	4	4.07993
Fu Hu	Move	2010	4	5.82363
Fu Hu	Move	2010	4	3.08968
Fu Hu	Move	2010	4	4.41518
Fu Hu	Move	2010	4	5.46995
Fu Hu	Move	2010	4	6.01504
Fu Hu	Move	2010	4	4.89671
Fu Hu	Move	2010	8	7.69231
Fu Hu	Move	2010	8	5.61478
Fu Hu	Move	2010	8	5.38462
Fu Hu	Move	2010	8	6.79406
Fu Hu	Move	2010	8	7.05544
Fu Hu	Move	2010	8	6.92141
Fu Hu	Move	2010	8	7.46799
Fu Hu	Move	2010	12	8.59986
Fu Hu	Move	2010	12	9.30233
Fu Hu	Move	2010	12	11.4488
Fu Hu	Move	2010	12	8.05886
Fu Hu	Move	2010	12	7.74599
Fu Hu	Move	2010	12	9.03405
Fu Hu	Move	2010	12	7.60642
Fu Feng	Move	2016	1	0
Fu Feng	Move	2016	1	4.16667
Fu Feng	Move	2016	2	0
Fu Feng	Move	2016	2	0
Fu Feng	Move	2016	2	0
Fu Feng	Move	2016	2	1.43541
Fu Feng	Move	2016	2	1.73697
Fu Feng	Move	2016	2	1.05422
Fu Feng	Move	2016	2	2.77045
Fu Feng	Move	2016	3	1.72185																																nicht signifankt unterschiedlich!
Fu Feng	Move	2016	3	2.86041
Fu Feng	Move	2016	3	4.73251
Fu Feng	Move	2016	3	3.77358
Fu Feng	Move	2016	3	3.74873
Fu Feng	Move	2016	3	6.03229
Fu Feng	Move	2016	3	6.36771
Fu Feng	Move	2016	4	6.54982
Fu Feng	Move	2016	4	7.09046
Fu Feng	Move	2016	4	5.2712
Fu Feng	Move	2016	4	4.63679
Fu Feng	Move	2016	4	7.10425
Fu Feng	Move	2016	4	7.96325
Fu Feng	Move	2016	4	6.92771
Fu Feng	Move	2016	8	6.26319
Fu Feng	Move	2016	8	12.395
Fu Feng	Move	2016	8	9.61404
Fu Feng	Move	2016	8	6.8118
Fu Feng	Move	2016	8	6.5493
Fu Feng	Move	2016	8	4.39024
Fu Feng	Move	2016	8	6.63871
Fu Feng	Move	2016	12	11.3208
Fu Feng	Move	2016	12	20.6483
Fu Feng	Move	2016	12	14.4587
Fu Feng	Move	2016	12	12.5264
Fu Feng	Move	2016	12	12.4298
Fu Feng	Move	2016	12	10.2473
Fu Feng	Move	2016	12	8.82353
Fu Ban	Move	2016	1	0
Fu Ban	Move	2016	1	4.16667
Fu Ban	Move	2016	2	0
Fu Ban	Move	2016	2	0
Fu Ban	Move	2016	2	0
Fu Ban	Move	2016	2	1.43541
Fu Ban	Move	2016	2	1.37741
Fu Ban	Move	2016	2	2.06022
Fu Ban	Move	2016	2	2.9703
Fu Ban	Move	2016	3	2.78884
Fu Ban	Move	2016	3	3.69863
Fu Ban	Move	2016	3	4.90868
Fu Ban	Move	2016	3	3.6157
Fu Ban	Move	2016	3	5.08647
Fu Ban	Move	2016	3	5.01825
Fu Ban	Move	2016	3	6.54045
Fu Ban	Move	2016	4	6.18302
Fu Ban	Move	2016	4	7.47126
Fu Ban	Move	2016	4	9.96835
Fu Ban	Move	2016	4	7.38508
Fu Ban	Move	2016	4	9.13858
Fu Ban	Move	2016	4	8.15258
Fu Ban	Move	2016	4	7.83745
Fu Ban	Move	2016	8	5.67376
Fu Ban	Move	2016	8	9.18654
Fu Ban	Move	2016	8	8.50914
Fu Ban	Move	2016	8	6.22378
Fu Ban	Move	2016	8	6.44258
Fu Ban	Move	2016	8	7.97203
Fu Ban	Move	2016	8	12.1318
Fu Ban	Move	2016	12	11.2296
Fu Ban	Move	2016	12	24.6132
Fu Ban	Move	2016	12	11.7275
Fu Ban	Move	2016	12	11.4836
Fu Ban	Move	2016	12	10.5521
Fu Ban	Move	2016	12	12.5175
Fu Ban	Move	2016	12	12.8421

## Sheet: out of den
Yang Yang	Out of den	2007	3	2.36111		2007	3	2.36111	2007	4	2.29167	2007	8	71.4583	2007	12	80.9028
Yang Yang	Out of den	2007	3	0.625		2007	3	0.625	2007	4	3.88889	2007	8	70.9028	2007	12	76.5278
Yang Yang	Out of den	2007	3	1.80556		2007	3	1.80556	2007	4	3.81944	2007	8	56.4583	2007	12	65.6944
Yang Yang	Out of den	2007	3	5.27778		2007	3	5.27778	2007	4	2.36111	2007	8	63.75	2007	12	59.3056
Yang Yang	Out of den	2007	3	0.347222		2007	3	0.347222	2007	4	3.47222	2007	8	62.7778	2007	12	45.3472
Yang Yang	Out of den	2007	3	1.66667		2007	3	1.66667	2007	4	5.55556	2007	8	35.6944	2007	12	62.1528
Yang Yang	Out of den	2007	3	1.66667		2007	3	1.66667	2007	4	2.5	2007	8	54.5833	2007	12	73.4028
Yang Yang	Out of den	2007	4	2.29167		2010	3	2.91667	2010	4	0.833333	2010	8	26.25	2010	12	54.5139
Yang Yang	Out of den	2007	4	3.88889		2010	3	2.01389	2010	4	3.26389	2010	8	25.3472	2010	12	53.9583
Yang Yang	Out of den	2007	4	3.81944		2010	3	4.23611	2010	4	2.15278	2010	8	37.0833	2010	12	49.7222
Yang Yang	Out of den	2007	4	2.36111		2010	3	1.94444	2010	4	3.19444	2010	8	41.875	2010	12	51.1111
Yang Yang	Out of den	2007	4	3.47222		2010	3	0.833333	2010	4	2.22222	2010	8	37.5	2010	12	56.875
Yang Yang	Out of den	2007	4	5.55556		2010	3	0.416667	2010	4	0.416667	2010	8	23.4028	2010	12	54.375
Yang Yang	Out of den	2007	4	2.5		2010	3	0.694444	2010	4	2.15278	2010	8	27.7083	2010	12	65.2083
Yang Yang	Out of den	2007	8	71.4583		2016	3	0	2016	4	6.25	2016	8	28.3333	2016	12	59.7917
Yang Yang	Out of den	2007	8	70.9028		2016	3	0.763889	2016	4	5.48611	2016	8	31.3194	2016	12	59.375
Yang Yang	Out of den	2007	8	56.4583		2016	3	0.277778	2016	4	8.40278	2016	8	39.6528	2016	12	61.25
Yang Yang	Out of den	2007	8	63.75		2016	3	1.94444	2016	4	7.5	2016	8	21.1111	2016	12	62.8472
Yang Yang	Out of den	2007	8	62.7778		2016	3	3.33333	2016	4	5.06944	2016	8	24.3056	2016	12	63.9583
Yang Yang	Out of den	2007	8	35.6944		2016	3	3.81944	2016	4	7.22222	2016	8	41.25	2016	12	61.0417
Yang Yang	Out of den	2007	8	54.5833		2016	3	4.72222	2016	4	6.04167	2016	8	56.8056	2016	12	71.5278
Yang Yang	Out of den	2007	12	80.9028
Yang Yang	Out of den	2007	12	76.5278
Yang Yang	Out of den	2007	12	65.6944
Yang Yang	Out of den	2007	12	59.3056
Yang Yang	Out of den	2007	12	45.3472
Yang Yang	Out of den	2007	12	62.1528
Yang Yang	Out of den	2007	12	73.4028
Yang Yang	Out of den	2010	3	2.91667
Yang Yang	Out of den	2010	3	2.01389
Yang Yang	Out of den	2010	3	4.23611
Yang Yang	Out of den	2010	3	1.94444
Yang Yang	Out of den	2010	3	0.833333
Yang Yang	Out of den	2010	3	0.416667
Yang Yang	Out of den	2010	3	0.694444
Yang Yang	Out of den	2010	4	0.833333
Yang Yang	Out of den	2010	4	3.26389
Yang Yang	Out of den	2010	4	2.15278
Yang Yang	Out of den	2010	4	3.19444
Yang Yang	Out of den	2010	4	2.22222
Yang Yang	Out of den	2010	4	0.416667
Yang Yang	Out of den	2010	4	2.15278
Yang Yang	Out of den	2010	8	26.25
Yang Yang	Out of den	2010	8	25.3472
Yang Yang	Out of den	2010	8	37.0833
Yang Yang	Out of den	2010	8	41.875
Yang Yang	Out of den	2010	8	37.5
Yang Yang	Out of den	2010	8	23.4028
Yang Yang	Out of den	2010	8	27.7083
Yang Yang	Out of den	2010	12	54.5139
Yang Yang	Out of den	2010	12	53.9583
Yang Yang	Out of den	2010	12	49.7222
Yang Yang	Out of den	2010	12	51.1111
Yang Yang	Out of den	2010	12	56.875
Yang Yang	Out of den	2010	12	54.375
Yang Yang	Out of den	2010	12	65.2083
Yang Yang	Out of den	2016	1	0
Yang Yang	Out of den	2016	1	0
Yang Yang	Out of den	2016	2	0.416667
Yang Yang	Out of den	2016	2	0.277778
Yang Yang	Out of den	2016	2	0.138889
Yang Yang	Out of den	2016	2	0.138889
Yang Yang	Out of den	2016	2	0.555556				nicht signifikant unterschiedlich
Yang Yang	Out of den	2016	2	0.416667
Yang Yang	Out of den	2016	2	0.138889
Yang Yang	Out of den	2016	3	0
Yang Yang	Out of den	2016	3	0.763889
Yang Yang	Out of den	2016	3	0.277778
Yang Yang	Out of den	2016	3	1.94444
Yang Yang	Out of den	2016	3	3.33333
Yang Yang	Out of den	2016	3	3.81944
Yang Yang	Out of den	2016	3	4.72222
Yang Yang	Out of den	2016	4	6.25
Yang Yang	Out of den	2016	4	5.48611
Yang Yang	Out of den	2016	4	8.40278
Yang Yang	Out of den	2016	4	7.5
Yang Yang	Out of den	2016	4	5.06944
Yang Yang	Out of den	2016	4	7.22222
Yang Yang	Out of den	2016	4	6.04167
Yang Yang	Out of den	2016	8	28.3333
Yang Yang	Out of den	2016	8	31.3194
Yang Yang	Out of den	2016	8	39.6528
Yang Yang	Out of den	2016	8	21.1111
Yang Yang	Out of den	2016	8	24.3056
Yang Yang	Out of den	2016	8	41.25
Yang Yang	Out of den	2016	8	56.8056
Yang Yang	Out of den	2016	12	59.7917
Yang Yang	Out of den	2016	12	59.375
Yang Yang	Out of den	2016	12	61.25
Yang Yang	Out of den	2016	12	62.8472
Yang Yang	Out of den	2016	12	63.9583
Yang Yang	Out of den	2016	12	61.0417
Yang Yang	Out of den	2016	12	71.5278
