# Supplementary material for: Giant panda twin rearing without assistance requires more interactions and less rest of the mother—A case study at Vienna Zoo
Source: PLoS One. 2018 Nov 28;13(11):e0207433. doi: 10.1371/journal.pone.0207433 (PMC6261581; doi:10.1371/journal.pone.0207433)
Supplement: S2 Data — Daily duration and frequency of lactation of the twin giant panda cubs born 2016 in the Vienna Zoo. (XLSX) [file pone.0207433.s002.xlsx]

## Sheet: Tabelle1
Animal	Month	Week	Date	Duration (min)	Count/24h
Fu Feng	1	3	2016-08-21	9	2
Fu Feng	1	3	2016-08-22	8.5	8
Fu Feng	1	3	2016-08-23	7.33	9
Fu Feng	1	3	2016-08-24	8.5	8
Fu Feng	1	3	2016-08-25	8.5	8
Fu Feng	1	3	2016-08-26	12.63	8
Fu Feng	1	3	2016-08-27	8.2	10
Fu Feng	1	4	2016-08-28	15.6	5
Fu Feng	1	4	2016-08-29	11.63	8
Fu Feng	1	4	2016-08-30	11.71	7
Fu Feng	1	4	2016-08-31	15.17	6
Fu Feng	1	4	2016-09-01	9.67	9
Fu Feng	1	4	2016-09-02	16.29	7
Fu Feng	1	4	2016-09-03	9.2	5
Fu Feng	2	8	2016-09-25	17.25	4
Fu Feng	2	8	2016-09-26	20.67	3
Fu Feng	2	8	2016-09-27	16	4
Fu Feng	2	8	2016-09-28	14.75	4
Fu Feng	2	8	2016-09-29	14	4
Fu Feng	2	8	2016-09-30	14.75	4
Fu Feng	2	8	2016-10-01	11	5
Fu Feng	3	12	2016-10-23	11.67	3
Fu Feng	3	12	2016-10-24	13	2
Fu Feng	3	12	2016-10-25	11	3
Fu Feng	3	12	2016-10-26	18	1
Fu Feng	3	12	2016-10-27	13.33	3
Fu Feng	3	12	2016-10-28	16.67	3
Fu Feng	3	12	2016-10-29	20.5	2
Fu Ban	1	3	2016-08-21	8	3
Fu Ban	1	3	2016-08-22	7.75	8
Fu Ban	1	3	2016-08-23	12.57	7
Fu Ban	1	3	2016-08-24	8.3	10
Fu Ban	1	3	2016-08-25	7.57	7
Fu Ban	1	3	2016-08-26	8.78	9
Fu Ban	1	3	2016-08-27	8.75	8
Fu Ban	1	4	2016-08-28	10.38	8
Fu Ban	1	4	2016-08-29	13.38	8
Fu Ban	1	4	2016-08-30	12.14	7
Fu Ban	1	4	2016-08-31	10.22	9
Fu Ban	1	4	2016-09-01	8.78	9
Fu Ban	1	4	2016-09-02	10.1	10
Fu Ban	1	4	2016-09-03	12.5	6
Fu Ban	2	8	2016-09-25	16.33	3
Fu Ban	2	8	2016-09-26	19	3
Fu Ban	2	8	2016-09-27	10.83	6
Fu Ban	2	8	2016-09-28	14.33	3
Fu Ban	2	8	2016-09-29	14.25	4
Fu Ban	2	8	2016-09-30	15.33	3
Fu Ban	2	8	2016-10-01	19	2
Fu Ban	3	12	2016-10-23	16.33	3
Fu Ban	3	12	2016-10-24	11.33	3
Fu Ban	3	12	2016-10-25	11.5	2
Fu Ban	3	12	2016-10-26	16	3
Fu Ban	3	12	2016-10-27	20	2
Fu Ban	3	12	2016-10-28	14.33	3
Fu Ban	3	12	2016-10-29	9.5	2
