# Supplementary material for: Giant panda twin rearing without assistance requires more interactions and less rest of the mother—A case study at Vienna Zoo
Source: PLoS One. 2018 Nov 28;13(11):e0207433. doi: 10.1371/journal.pone.0207433 (PMC6261581; doi:10.1371/journal.pone.0207433)
Supplement: S3 Data — Daily percentages of social contact categories between the mother and the twin giant panda cubs born 2016 in the Vienna Zoo. (XLSX) [file pone.0207433.s003.xlsx]

## Sheet: Tabelle1
Date	Animal	Week	Full Contact	Ground Contact	Immediate Vicinity	3 adult BL
2016-08-12	Fu Feng	1	100	0	0	0
2016-08-13	Fu Feng	1	100	0	0	0
2016-08-14	Fu Feng	2	99.4	0.6	0	0
2016-08-15	Fu Feng	2	98.8	0.7	0.2	0.3
2016-08-16	Fu Feng	2	99.5	0.2	0.1	0.1
2016-08-17	Fu Feng	2	97.8	1.7	0.3	0.1
2016-08-18	Fu Feng	2	96.5	2.8	0.1	0.6
2016-08-19	Fu Feng	2	94.6	3.9	1.1	0.4
2016-08-20	Fu Feng	2	93.9	4.7	1.3	0.1
2016-08-21	Fu Feng	3	95	4.5	0.5	0
2016-08-22	Fu Feng	3	96	1.9	1.3	0.8
2016-08-23	Fu Feng	3	92.2	6.9	0.6	0.3
2016-08-24	Fu Feng	3	94.9	2.8	0.3	1.9
2016-08-25	Fu Feng	3	92.2	4.4	0	3.4
2016-08-26	Fu Feng	3	82.5	5.8	1.2	10.5
2016-08-27	Fu Feng	3	87	4.5	2.8	5.7
2016-08-28	Fu Feng	4	67.6	21.9	4.5	5.9
2016-08-29	Fu Feng	4	78.6	13.6	2	5.7
2016-08-30	Fu Feng	4	52.1	36.9	1.6	9.4
2016-08-31	Fu Feng	4	69.5	19.5	5.9	5.1
2016-09-01	Fu Feng	4	55.5	35.2	4.1	5.2
2016-09-02	Fu Feng	4	49.5	36.1	7.2	7.2
2016-09-03	Fu Feng	4	42.3	45.2	6	6
2016-09-25	Fu Feng	8	18	53	0.9	28.2
2016-09-26	Fu Feng	8	1.4	49	7.2	30.4
2016-09-27	Fu Feng	8	14.7	42.6	3.1	39.7
2016-09-28	Fu Feng	8	12.3	57	7.6	23.1
2016-09-29	Fu Feng	8	12.2	56.7	6.6	24.5
2016-09-30	Fu Feng	8	11.3	35.6	11.7	41.4
2016-10-01	Fu Feng	8	11.5	29.7	6	52.7
2013-10-23	Fu Feng	12	8.2	31.9	0	59.9
2013-10-24	Fu Feng	12	4.2	36.2	0.8	58.8
2013-10-25	Fu Feng	12	7.7	33.3	0	59
2013-10-26	Fu Feng	12	7.7	32.4	0.2	59.7
2013-10-27	Fu Feng	12	3.9	32.1	0	64
2013-10-28	Fu Feng	12	6.9	32	0.1	61
2013-10-29	Fu Feng	12	9.2	21.9	1.6	67.3
2016-08-12	Fu Ban	1	100	0	0	0
2016-08-13	Fu Ban	1	100	0	0	0
2016-08-14	Fu Ban	2	99.4	0.6	0.1	0
2016-08-15	Fu Ban	2	98.8	0.7	0.2	0.3
2016-08-16	Fu Ban	2	99.5	0.2	0.1	0.1
2016-08-17	Fu Ban	2	97.8	1.8	0.3	0.1
2016-08-18	Fu Ban	2	96	3.3	0.1	0.6
2016-08-19	Fu Ban	2	94.9	3.3	1.3	0.4
2016-08-20	Fu Ban	2	95.1	4.2	0.5	0.1
2016-08-21	Fu Ban	3	96.9	2.6	0.6	0
2016-08-22	Fu Ban	3	95.6	2.4	1.3	0.8
2016-08-23	Fu Ban	3	90.8	8.2	0.8	0.3
2016-08-24	Fu Ban	3	94.9	2.8	0.3	1.9
2016-08-25	Fu Ban	3	92.2	4.4	0	3.4
2016-08-26	Fu Ban	3	81.4	5.8	2.4	10.5
2016-08-27	Fu Ban	3	85.9	4.9	3.5	5.7
2016-08-28	Fu Ban	4	67.2	21.8	4.6	6.4
2016-08-29	Fu Ban	4	76.9	16.3	1.2	5.7
2016-08-30	Fu Ban	4	53.1	36.3	1.3	9.4
2016-08-31	Fu Ban	4	66.3	21.6	7.1	5.1
2016-09-01	Fu Ban	4	57.6	35.1	2.1	5.2
2016-09-02	Fu Ban	4	43.3	42.2	7.4	7.2
2016-09-03	Fu Ban	4	41.2	50.7	1.2	6
2016-09-25	Fu Ban	8	18	52.2	1.6	28.3
2016-09-26	Fu Ban	8	17.4	43.5	8.8	30.4
2016-09-27	Fu Ban	8	13.4	42.1	4.9	39.7
2016-09-28	Fu Ban	8	8.9	62.2	7.2	21.7
2016-09-29	Fu Ban	8	11.3	60.4	3.8	24.5
2016-09-30	Fu Ban	8	11.9	34	12.7	41.4
2016-10-01	Fu Ban	8	11.5	27.2	8.6	52.6
2013-10-23	Fu Ban	12	7.7	32.4	0	59.9
2013-10-24	Fu Ban	12	6.7	33.8	0.8	58.8
2013-10-25	Fu Ban	12	5.1	36	0	59
2013-10-26	Fu Ban	12	11	29.2	0.2	59.7
2013-10-27	Fu Ban	12	3.8	32.2	0	64
2013-10-28	Fu Ban	12	4.3	34.6	0.1	61
2013-10-29	Fu Ban	12	7.4	25.1	0.1	67.3
