# Supplementary material for: Giant panda twin rearing without assistance requires more interactions and less rest of the mother—A case study at Vienna Zoo
Source: PLoS One. 2018 Nov 28;13(11):e0207433. doi: 10.1371/journal.pone.0207433 (PMC6261581; doi:10.1371/journal.pone.0207433)
Supplement: S4 Data — Daily percentages of exposure categories of all four analyzed cubs are presented. (XLSX) [file pone.0207433.s004.xlsx]

## Sheet: Tabelle1
Animal	Behaviour	Month	Week	Day	Date	Percentage
Fu Long	Fully Exposed	1	1	6	2007-08-28	13.3519
Fu Long	Fully Exposed	1	1	7	2007-08-29	5.48611
Fu Long	Fully Exposed	1	2	8	2007-08-30	11.1806
Fu Long	Fully Exposed	1	2	9	2007-08-31	11.7028
Fu Long	Fully Exposed	1	2	10	2007-09-01	5.39972
Fu Long	Fully Exposed	1	2	11	2007-09-02	10.3472
Fu Long	Fully Exposed	1	2	12	2007-09-03	14.7586
Fu Long	Fully Exposed	1	2	13	2007-09-04	12.4306
Fu Long	Fully Exposed	1	2	14	2007-09-05	9.16667
Fu Long	Fully Exposed	1	3	15	2007-09-06	8.97527
Fu Long	Fully Exposed	1	3	16	2007-09-07	13.9845
Fu Long	Fully Exposed	1	3	17	2007-09-08	7.43056
Fu Long	Fully Exposed	1	3	18	2007-09-09	22.1439
Fu Long	Fully Exposed	1	3	19	2007-09-10	15
Fu Long	Fully Exposed	1	3	20	2007-09-11	14.6528
Fu Long	Fully Exposed	1	3	21	2007-09-12	13.6806
Fu Long	Fully Exposed	1	4	22	2007-09-13	29.6039
Fu Long	Fully Exposed	1	4	23	2007-09-14	32.9167
Fu Long	Fully Exposed	1	4	24	2007-09-15	34.5833
Fu Long	Fully Exposed	1	4	25	2007-09-16	37.1528
Fu Long	Fully Exposed	1	4	26	2007-09-17	37.6389
Fu Long	Fully Exposed	1	4	27	2007-09-18	49.7222
Fu Long	Fully Exposed	1	4	28	2007-09-19	44.0278
Fu Long	Fully Exposed	2	8	50	2007-10-11	76.7424
Fu Long	Fully Exposed	2	8	51	2007-10-12	81.7361
Fu Long	Fully Exposed	2	8	52	2007-10-13	84.7222
Fu Long	Fully Exposed	2	8	53	2007-10-14	75.9722
Fu Long	Fully Exposed	2	8	54	2007-10-15	75.1389
Fu Long	Fully Exposed	2	8	55	2007-10-16	76.8056
Fu Long	Fully Exposed	2	8	56	2007-10-17	59.5833
Fu Long	Fully Exposed	3	12	78	2007-11-08	98.0556
Fu Long	Fully Exposed	3	12	79	2007-11-09	98.386
Fu Long	Fully Exposed	3	12	80	2007-11-10	99.5833
Fu Long	Fully Exposed	3	12	81	2007-11-11	98.5417
Fu Long	Fully Exposed	3	12	82	2007-11-12	76.1806
Fu Long	Fully Exposed	3	12	83	2007-11-13	88.2639
Fu Long	Fully Exposed	3	12	84	2007-11-14	83.6806
Fu Long	Partially Exposed	1	1	6	2007-08-28	7.71905
Fu Long	Partially Exposed	1	1	7	2007-08-29	6.04167
Fu Long	Partially Exposed	1	2	8	2007-08-30	3.33333
Fu Long	Partially Exposed	1	2	9	2007-08-31	6.37738
Fu Long	Partially Exposed	1	2	10	2007-09-01	3.57644
Fu Long	Partially Exposed	1	2	11	2007-09-02	10.3472
Fu Long	Partially Exposed	1	2	12	2007-09-03	4.89655
Fu Long	Partially Exposed	1	2	13	2007-09-04	7.5
Fu Long	Partially Exposed	1	2	14	2007-09-05	11.7361
Fu Long	Partially Exposed	1	3	15	2007-09-06	9.32862
Fu Long	Partially Exposed	1	3	16	2007-09-07	9.55727
Fu Long	Partially Exposed	1	3	17	2007-09-08	16.0417
Fu Long	Partially Exposed	1	3	18	2007-09-09	12.4824
Fu Long	Partially Exposed	1	3	19	2007-09-10	14.7917
Fu Long	Partially Exposed	1	3	20	2007-09-11	23.6806
Fu Long	Partially Exposed	1	3	21	2007-09-12	20.9028
Fu Long	Partially Exposed	1	4	22	2007-09-13	21.6817
Fu Long	Partially Exposed	1	4	23	2007-09-14	23.125
Fu Long	Partially Exposed	1	4	24	2007-09-15	18.6111
Fu Long	Partially Exposed	1	4	25	2007-09-16	25.625
Fu Long	Partially Exposed	1	4	26	2007-09-17	26.5278
Fu Long	Partially Exposed	1	4	27	2007-09-18	23.8194
Fu Long	Partially Exposed	1	4	28	2007-09-19	29.375
Fu Long	Partially Exposed	2	8	50	2007-10-11	21.2879
Fu Long	Partially Exposed	2	8	51	2007-10-12	16.3889
Fu Long	Partially Exposed	2	8	52	2007-10-13	12.7083
Fu Long	Partially Exposed	2	8	53	2007-10-14	20.3472
Fu Long	Partially Exposed	2	8	54	2007-10-15	22.7778
Fu Long	Partially Exposed	2	8	55	2007-10-16	18.6806
Fu Long	Partially Exposed	2	8	56	2007-10-17	33.3333
Fu Long	Partially Exposed	3	12	78	2007-11-08	1.59722
Fu Long	Partially Exposed	3	12	79	2007-11-09	0
Fu Long	Partially Exposed	3	12	80	2007-11-10	0.208333
Fu Long	Partially Exposed	3	12	81	2007-11-11	1.11111
Fu Long	Partially Exposed	3	12	82	2007-11-12	21.9444
Fu Long	Partially Exposed	3	12	83	2007-11-13	8.75
Fu Long	Partially Exposed	3	12	84	2007-11-14	7.43056
Fu Long	Not Exposed	1	1	6	2007-08-28	78.9291
Fu Long	Not Exposed	1	1	7	2007-08-29	88.4722
Fu Long	Not Exposed	1	2	8	2007-08-30	85.4861
Fu Long	Not Exposed	1	2	9	2007-08-31	81.9198
Fu Long	Not Exposed	1	2	10	2007-09-01	91.0238
Fu Long	Not Exposed	1	2	11	2007-09-02	79.3056
Fu Long	Not Exposed	1	2	12	2007-09-03	80.3448
Fu Long	Not Exposed	1	2	13	2007-09-04	80.0694
Fu Long	Not Exposed	1	2	14	2007-09-05	79.0972
Fu Long	Not Exposed	1	3	15	2007-09-06	81.6961
Fu Long	Not Exposed	1	3	16	2007-09-07	76.4582
Fu Long	Not Exposed	1	3	17	2007-09-08	76.5278
Fu Long	Not Exposed	1	3	18	2007-09-09	65.3738
Fu Long	Not Exposed	1	3	19	2007-09-10	70.2083
Fu Long	Not Exposed	1	3	20	2007-09-11	61.6667
Fu Long	Not Exposed	1	3	21	2007-09-12	65.4167
Fu Long	Not Exposed	1	4	22	2007-09-13	48.7144
Fu Long	Not Exposed	1	4	23	2007-09-14	43.9583
Fu Long	Not Exposed	1	4	24	2007-09-15	46.8056
Fu Long	Not Exposed	1	4	25	2007-09-16	37.2222
Fu Long	Not Exposed	1	4	26	2007-09-17	35.8333
Fu Long	Not Exposed	1	4	27	2007-09-18	26.4583
Fu Long	Not Exposed	1	4	28	2007-09-19	26.5972
Fu Long	Not Exposed	2	8	50	2007-10-11	1.9697
Fu Long	Not Exposed	2	8	51	2007-10-12	1.875
Fu Long	Not Exposed	2	8	52	2007-10-13	2.56944
Fu Long	Not Exposed	2	8	53	2007-10-14	3.68056
Fu Long	Not Exposed	2	8	54	2007-10-15	2.08333
Fu Long	Not Exposed	2	8	55	2007-10-16	4.51389
Fu Long	Not Exposed	2	8	56	2007-10-17	7.08333
Fu Long	Not Exposed	3	12	78	2007-11-08	0.347222
Fu Long	Not Exposed	3	12	79	2007-11-09	1.61404
Fu Long	Not Exposed	3	12	80	2007-11-10	0.208333
Fu Long	Not Exposed	3	12	81	2007-11-11	0.347222
Fu Long	Not Exposed	3	12	82	2007-11-12	1.875
Fu Long	Not Exposed	3	12	83	2007-11-13	2.98611
Fu Long	Not Exposed	3	12	84	2007-11-14	8.88889
Fu Feng	Fully Exposed	1	1	6	2016-08-12	1.04167
Fu Feng	Fully Exposed	1	1	7	2016-08-13	4.13194
Fu Feng	Fully Exposed	1	2	8	2016-08-14	9.16667
Fu Feng	Fully Exposed	1	2	9	2016-08-15	10.9375
Fu Feng	Fully Exposed	1	2	10	2016-08-16	19.1319
Fu Feng	Fully Exposed	1	2	11	2016-08-17	16.9097
Fu Feng	Fully Exposed	1	2	12	2016-08-18	23.5417
Fu Feng	Fully Exposed	1	2	13	2016-08-19	24.2708
Fu Feng	Fully Exposed	1	2	14	2016-08-20	34.4444
Fu Feng	Fully Exposed	1	3	15	2016-08-21	28.5764
Fu Feng	Fully Exposed	1	3	16	2016-08-22	29.9306
Fu Feng	Fully Exposed	1	3	17	2016-08-23	35.2778
Fu Feng	Fully Exposed	1	3	18	2016-08-24	46.7014
Fu Feng	Fully Exposed	1	3	19	2016-08-25	46.6667
Fu Feng	Fully Exposed	1	3	20	2016-08-26	55.4167
Fu Feng	Fully Exposed	1	3	21	2016-08-27	56.8403
Fu Feng	Fully Exposed	1	4	22	2016-08-28	59.9306
Fu Feng	Fully Exposed	1	4	23	2016-08-29	70.2083
Fu Feng	Fully Exposed	1	4	24	2016-08-30	68.9583
Fu Feng	Fully Exposed	1	4	25	2016-08-31	74.4444
Fu Feng	Fully Exposed	1	4	26	2016-09-01	74.2361
Fu Feng	Fully Exposed	1	4	27	2016-09-02	74.375
Fu Feng	Fully Exposed	1	4	28	2016-09-03	81.1806
Fu Feng	Fully Exposed	2	8	50	2016-09-25	95.4861
Fu Feng	Fully Exposed	2	8	51	2016-09-26	93.6806
Fu Feng	Fully Exposed	2	8	52	2016-09-27	94.0972
Fu Feng	Fully Exposed	2	8	53	2016-09-28	89.2361
Fu Feng	Fully Exposed	2	8	54	2016-09-29	92.8472
Fu Feng	Fully Exposed	2	8	55	2016-09-30	94.7222
Fu Feng	Fully Exposed	2	8	56	2016-10-01	97.1528
Fu Feng	Fully Exposed	3	12	78	2016-10-23	96.6667
Fu Feng	Fully Exposed	3	12	79	2016-10-24	97.2569
Fu Feng	Fully Exposed	3	12	80	2016-10-25	95.2083
Fu Feng	Fully Exposed	3	12	81	2016-10-26	95.4167
Fu Feng	Fully Exposed	3	12	82	2016-10-27	96.1806
Fu Feng	Fully Exposed	3	12	83	2016-10-28	95.5556
Fu Feng	Fully Exposed	3	12	84	2016-10-29	96.875
Fu Feng	Partially Exposed	1	1	6	2016-08-12	5.72917
Fu Feng	Partially Exposed	1	1	7	2016-08-13	10.3472
Fu Feng	Partially Exposed	1	2	8	2016-08-14	6.73611
Fu Feng	Partially Exposed	1	2	9	2016-08-15	9.75694
Fu Feng	Partially Exposed	1	2	10	2016-08-16	15.4167
Fu Feng	Partially Exposed	1	2	11	2016-08-17	16.9444
Fu Feng	Partially Exposed	1	2	12	2016-08-18	20.8681
Fu Feng	Partially Exposed	1	2	13	2016-08-19	25.9028
Fu Feng	Partially Exposed	1	2	14	2016-08-20	23.0208
Fu Feng	Partially Exposed	1	3	15	2016-08-21	25.4861
Fu Feng	Partially Exposed	1	3	16	2016-08-22	32.0833
Fu Feng	Partially Exposed	1	3	17	2016-08-23	32.2222
Fu Feng	Partially Exposed	1	3	18	2016-08-24	25.9722
Fu Feng	Partially Exposed	1	3	19	2016-08-25	22.0486
Fu Feng	Partially Exposed	1	3	20	2016-08-26	26.7708
Fu Feng	Partially Exposed	1	3	21	2016-08-27	23.2292
Fu Feng	Partially Exposed	1	4	22	2016-08-28	15.3472
Fu Feng	Partially Exposed	1	4	23	2016-08-29	15
Fu Feng	Partially Exposed	1	4	24	2016-08-30	21.9444
Fu Feng	Partially Exposed	1	4	25	2016-08-31	15.4167
Fu Feng	Partially Exposed	1	4	26	2016-09-01	15.6944
Fu Feng	Partially Exposed	1	4	27	2016-09-02	16.4583
Fu Feng	Partially Exposed	1	4	28	2016-09-03	11.0417
Fu Feng	Partially Exposed	2	8	50	2016-09-25	3.19444
Fu Feng	Partially Exposed	2	8	51	2016-09-26	5.48611
Fu Feng	Partially Exposed	2	8	52	2016-09-27	4.86111
Fu Feng	Partially Exposed	2	8	53	2016-09-28	9.65278
Fu Feng	Partially Exposed	2	8	54	2016-09-29	5.76389
Fu Feng	Partially Exposed	2	8	55	2016-09-30	4.93056
Fu Feng	Partially Exposed	2	8	56	2016-10-01	2.22222
Fu Feng	Partially Exposed	3	12	78	2016-10-23	2.70833
Fu Feng	Partially Exposed	3	12	79	2016-10-24	1.38889
Fu Feng	Partially Exposed	3	12	80	2016-10-25	2.29167
Fu Feng	Partially Exposed	3	12	81	2016-10-26	3.26389
Fu Feng	Partially Exposed	3	12	82	2016-10-27	2.22222
Fu Feng	Partially Exposed	3	12	83	2016-10-28	2.70833
Fu Feng	Partially Exposed	3	12	84	2016-10-29	2.29167
Fu Feng	Not Exposed	1	1	6	2016-08-12	93.0556
Fu Feng	Not Exposed	1	1	7	2016-08-13	85.4514
Fu Feng	Not Exposed	1	2	8	2016-08-14	84.5486
Fu Feng	Not Exposed	1	2	9	2016-08-15	80.3472
Fu Feng	Not Exposed	1	2	10	2016-08-16	66.0069
Fu Feng	Not Exposed	1	2	11	2016-08-17	67.0486
Fu Feng	Not Exposed	1	2	12	2016-08-18	56.4236
Fu Feng	Not Exposed	1	2	13	2016-08-19	49.8264
Fu Feng	Not Exposed	1	2	14	2016-08-20	42.5347
Fu Feng	Not Exposed	1	3	15	2016-08-21	45.9028
Fu Feng	Not Exposed	1	3	16	2016-08-22	37.7778
Fu Feng	Not Exposed	1	3	17	2016-08-23	32.5
Fu Feng	Not Exposed	1	3	18	2016-08-24	27.3611
Fu Feng	Not Exposed	1	3	19	2016-08-25	31.2847
Fu Feng	Not Exposed	1	3	20	2016-08-26	17.7431
Fu Feng	Not Exposed	1	3	21	2016-08-27	19.7917
Fu Feng	Not Exposed	1	4	22	2016-08-28	24.7222
Fu Feng	Not Exposed	1	4	23	2016-08-29	14.7917
Fu Feng	Not Exposed	1	4	24	2016-08-30	9.09722
Fu Feng	Not Exposed	1	4	25	2016-08-31	10.1389
Fu Feng	Not Exposed	1	4	26	2016-09-01	10.0694
Fu Feng	Not Exposed	1	4	27	2016-09-02	9.16667
Fu Feng	Not Exposed	1	4	28	2016-09-03	7.77778
Fu Feng	Not Exposed	2	8	50	2016-09-25	1.31944
Fu Feng	Not Exposed	2	8	51	2016-09-26	0.833333
Fu Feng	Not Exposed	2	8	52	2016-09-27	1.04167
Fu Feng	Not Exposed	2	8	53	2016-09-28	1.11111
Fu Feng	Not Exposed	2	8	54	2016-09-29	1.38889
Fu Feng	Not Exposed	2	8	55	2016-09-30	0.347222
Fu Feng	Not Exposed	2	8	56	2016-10-01	0.625
Fu Feng	Not Exposed	3	12	78	2016-10-23	0.625
Fu Feng	Not Exposed	3	12	79	2016-10-24	1.5625
Fu Feng	Not Exposed	3	12	80	2016-10-25	2.5
Fu Feng	Not Exposed	3	12	81	2016-10-26	1.31944
Fu Feng	Not Exposed	3	12	82	2016-10-27	1.11111
Fu Feng	Not Exposed	3	12	83	2016-10-28	1.73611
Fu Feng	Not Exposed	3	12	84	2016-10-29	0.833333
Fu Ban	Fully Exposed	1	1	6	2016-08-12	1.04167
Fu Ban	Fully Exposed	1	1	7	2016-08-13	4.13194
Fu Ban	Fully Exposed	1	2	8	2016-08-14	9.16667
Fu Ban	Fully Exposed	1	2	9	2016-08-15	10.9375
Fu Ban	Fully Exposed	1	2	10	2016-08-16	19.1319
Fu Ban	Fully Exposed	1	2	11	2016-08-17	16.9097
Fu Ban	Fully Exposed	1	2	12	2016-08-18	23.4722
Fu Ban	Fully Exposed	1	2	13	2016-08-19	21.9097
Fu Ban	Fully Exposed	1	2	14	2016-08-20	24.6528
Fu Ban	Fully Exposed	1	3	15	2016-08-21	24.6181
Fu Ban	Fully Exposed	1	3	16	2016-08-22	27.7778
Fu Ban	Fully Exposed	1	3	17	2016-08-23	33.75
Fu Ban	Fully Exposed	1	3	18	2016-08-24	46.8403
Fu Ban	Fully Exposed	1	3	19	2016-08-25	42.0139
Fu Ban	Fully Exposed	1	3	20	2016-08-26	55.2778
Fu Ban	Fully Exposed	1	3	21	2016-08-27	56.3542
Fu Ban	Fully Exposed	1	4	22	2016-08-28	70.4167
Fu Ban	Fully Exposed	1	4	23	2016-08-29	65.1389
Fu Ban	Fully Exposed	1	4	24	2016-08-30	68.8889
Fu Ban	Fully Exposed	1	4	25	2016-08-31	72.5
Fu Ban	Fully Exposed	1	4	26	2016-09-01	78.8889
Fu Ban	Fully Exposed	1	4	27	2016-09-02	84.7222
Fu Ban	Fully Exposed	1	4	28	2016-09-03	86.6667
Fu Ban	Fully Exposed	2	8	50	2016-09-25	91.8056
Fu Ban	Fully Exposed	2	8	51	2016-09-26	93.5417
Fu Ban	Fully Exposed	2	8	52	2016-09-27	94.6528
Fu Ban	Fully Exposed	2	8	53	2016-09-28	93.9583
Fu Ban	Fully Exposed	2	8	54	2016-09-29	95
Fu Ban	Fully Exposed	2	8	55	2016-09-30	94.0278
Fu Ban	Fully Exposed	2	8	56	2016-10-01	93.6806
Fu Ban	Fully Exposed	3	12	78	2016-10-23	93.6111
Fu Ban	Fully Exposed	3	12	79	2016-10-24	96.1806
Fu Ban	Fully Exposed	3	12	80	2016-10-25	95.3472
Fu Ban	Fully Exposed	3	12	81	2016-10-26	90.2778
Fu Ban	Fully Exposed	3	12	82	2016-10-27	94.1667
Fu Ban	Fully Exposed	3	12	83	2016-10-28	93.1944
Fu Ban	Fully Exposed	3	12	84	2016-10-29	95.4861
Fu Ban	Partially Exposed	1	1	6	2016-08-12	5.72917
Fu Ban	Partially Exposed	1	1	7	2016-08-13	10.3472
Fu Ban	Partially Exposed	1	2	8	2016-08-14	6.73611
Fu Ban	Partially Exposed	1	2	9	2016-08-15	9.75694
Fu Ban	Partially Exposed	1	2	10	2016-08-16	15.4167
Fu Ban	Partially Exposed	1	2	11	2016-08-17	16.9444
Fu Ban	Partially Exposed	1	2	12	2016-08-18	18.1597
Fu Ban	Partially Exposed	1	2	13	2016-08-19	25.9722
Fu Ban	Partially Exposed	1	2	14	2016-08-20	29.2708
Fu Ban	Partially Exposed	1	3	15	2016-08-21	29.1667
Fu Ban	Partially Exposed	1	3	16	2016-08-22	24.2361
Fu Ban	Partially Exposed	1	3	17	2016-08-23	27.0833
Fu Ban	Partially Exposed	1	3	18	2016-08-24	23.125
Fu Ban	Partially Exposed	1	3	19	2016-08-25	26.4236
Fu Ban	Partially Exposed	1	3	20	2016-08-26	21.2847
Fu Ban	Partially Exposed	1	3	21	2016-08-27	26.9792
Fu Ban	Partially Exposed	1	4	22	2016-08-28	13.8194
Fu Ban	Partially Exposed	1	4	23	2016-08-29	19.4444
Fu Ban	Partially Exposed	1	4	24	2016-08-30	18.8889
Fu Ban	Partially Exposed	1	4	25	2016-08-31	19.6528
Fu Ban	Partially Exposed	1	4	26	2016-09-01	13.8194
Fu Ban	Partially Exposed	1	4	27	2016-09-02	8.125
Fu Ban	Partially Exposed	1	4	28	2016-09-03	9.02778
Fu Ban	Partially Exposed	2	8	50	2016-09-25	6.11111
Fu Ban	Partially Exposed	2	8	51	2016-09-26	5.48611
Fu Ban	Partially Exposed	2	8	52	2016-09-27	4.09722
Fu Ban	Partially Exposed	2	8	53	2016-09-28	5.34722
Fu Ban	Partially Exposed	2	8	54	2016-09-29	4.16667
Fu Ban	Partially Exposed	2	8	55	2016-09-30	5.27778
Fu Ban	Partially Exposed	2	8	56	2016-10-01	5.34722
Fu Ban	Partially Exposed	3	12	78	2016-10-23	4.09722
Fu Ban	Partially Exposed	3	12	79	2016-10-24	2.56944
Fu Ban	Partially Exposed	3	12	80	2016-10-25	3.54167
Fu Ban	Partially Exposed	3	12	81	2016-10-26	7.08333
Fu Ban	Partially Exposed	3	12	82	2016-10-27	4.72222
Fu Ban	Partially Exposed	3	12	83	2016-10-28	6.11111
Fu Ban	Partially Exposed	3	12	84	2016-10-29	3.47222
Fu Ban	Not Exposed	1	1	6	2016-08-12	93.0556
Fu Ban	Not Exposed	1	1	7	2016-08-13	85.4514
Fu Ban	Not Exposed	1	2	8	2016-08-14	84.5486
Fu Ban	Not Exposed	1	2	9	2016-08-15	80.3472
Fu Ban	Not Exposed	1	2	10	2016-08-16	66.0069
Fu Ban	Not Exposed	1	2	11	2016-08-17	67.0486
Fu Ban	Not Exposed	1	2	12	2016-08-18	59.2708
Fu Ban	Not Exposed	1	2	13	2016-08-19	52.1181
Fu Ban	Not Exposed	1	2	14	2016-08-20	46.2847
Fu Ban	Not Exposed	1	3	15	2016-08-21	46.0417
Fu Ban	Not Exposed	1	3	16	2016-08-22	47.7778
Fu Ban	Not Exposed	1	3	17	2016-08-23	39.1667
Fu Ban	Not Exposed	1	3	18	2016-08-24	30.2083
Fu Ban	Not Exposed	1	3	19	2016-08-25	31.5625
Fu Ban	Not Exposed	1	3	20	2016-08-26	24.1319
Fu Ban	Not Exposed	1	3	21	2016-08-27	16.5278
Fu Ban	Not Exposed	1	4	22	2016-08-28	15.7639
Fu Ban	Not Exposed	1	4	23	2016-08-29	15.3472
Fu Ban	Not Exposed	1	4	24	2016-08-30	12.2222
Fu Ban	Not Exposed	1	4	25	2016-08-31	7.84722
Fu Ban	Not Exposed	1	4	26	2016-09-01	7.29167
Fu Ban	Not Exposed	1	4	27	2016-09-02	7.01389
Fu Ban	Not Exposed	1	4	28	2016-09-03	4.30556
Fu Ban	Not Exposed	2	8	50	2016-09-25	2.08333
Fu Ban	Not Exposed	2	8	51	2016-09-26	0.972222
Fu Ban	Not Exposed	2	8	52	2016-09-27	1.25
Fu Ban	Not Exposed	2	8	53	2016-09-28	0.694444
Fu Ban	Not Exposed	2	8	54	2016-09-29	0.833333
Fu Ban	Not Exposed	2	8	55	2016-09-30	0.694444
Fu Ban	Not Exposed	2	8	56	2016-10-01	0.972222
Fu Ban	Not Exposed	3	12	78	2016-10-23	2.29167
Fu Ban	Not Exposed	3	12	79	2016-10-24	1.14583
Fu Ban	Not Exposed	3	12	80	2016-10-25	1.11111
Fu Ban	Not Exposed	3	12	81	2016-10-26	2.63889
Fu Ban	Not Exposed	3	12	82	2016-10-27	0.625
Fu Ban	Not Exposed	3	12	83	2016-10-28	0.694444
Fu Ban	Not Exposed	3	12	84	2016-10-29	1.04167
Fu Hu	Fully Exposed	1	3	15	2010-09-06	10.8333
Fu Hu	Fully Exposed	1	3	16	2010-09-07	15.9722
Fu Hu	Fully Exposed	1	3	17	2010-09-08	19.0972
Fu Hu	Fully Exposed	1	3	18	2010-09-09	20
Fu Hu	Fully Exposed	1	3	19	2010-09-10	14.6528
Fu Hu	Fully Exposed	1	3	20	2010-09-11	27.3611
Fu Hu	Fully Exposed	1	3	21	2010-09-12	28.4028
Fu Hu	Fully Exposed	1	4	22	2010-09-13	40.0694
Fu Hu	Fully Exposed	1	4	23	2010-09-14	41.0417
Fu Hu	Fully Exposed	1	4	24	2010-09-15	36.9444
Fu Hu	Fully Exposed	1	4	25	2010-09-16	42.3611
Fu Hu	Fully Exposed	1	4	26	2010-09-17	43.1944
Fu Hu	Fully Exposed	1	4	27	2010-09-18	31.5278
Fu Hu	Fully Exposed	1	4	28	2010-09-19	23.125
Fu Hu	Fully Exposed	2	8	50	2010-10-11	78.6806
Fu Hu	Fully Exposed	2	8	51	2010-10-12	76.5972
Fu Hu	Fully Exposed	2	8	52	2010-10-13	74.7222
Fu Hu	Fully Exposed	2	8	53	2010-10-14	82.0192
Fu Hu	Fully Exposed	2	8	54	2010-10-15	75.5556
Fu Hu	Fully Exposed	2	8	55	2010-10-16	73.75
Fu Hu	Fully Exposed	2	8	56	2010-10-17	71.6667
Fu Hu	Fully Exposed	3	12	78	2010-11-08	87.5
Fu Hu	Fully Exposed	3	12	79	2010-11-09	91.875
Fu Hu	Fully Exposed	3	12	80	2010-11-10	87.9167
Fu Hu	Fully Exposed	3	12	81	2010-11-11	88.6111
Fu Hu	Fully Exposed	3	12	82	2010-11-12	91.5972
Fu Hu	Fully Exposed	3	12	83	2010-11-13	93.2639
Fu Hu	Fully Exposed	3	12	84	2010-11-14	92.7083
Fu Hu	Partially Exposed	1	3	15	2010-09-06	13.0556
Fu Hu	Partially Exposed	1	3	16	2010-09-07	20.5556
Fu Hu	Partially Exposed	1	3	17	2010-09-08	30.2778
Fu Hu	Partially Exposed	1	3	18	2010-09-09	41.25
Fu Hu	Partially Exposed	1	3	19	2010-09-10	42.7778
Fu Hu	Partially Exposed	1	3	20	2010-09-11	42.0139
Fu Hu	Partially Exposed	1	3	21	2010-09-12	47.4306
Fu Hu	Partially Exposed	1	4	22	2010-09-13	43.1944
Fu Hu	Partially Exposed	1	4	23	2010-09-14	42.4306
Fu Hu	Partially Exposed	1	4	24	2010-09-15	55.2083
Fu Hu	Partially Exposed	1	4	25	2010-09-16	47.2917
Fu Hu	Partially Exposed	1	4	26	2010-09-17	46.9444
Fu Hu	Partially Exposed	1	4	27	2010-09-18	60.8333
Fu Hu	Partially Exposed	1	4	28	2010-09-19	67.6389
Fu Hu	Partially Exposed	2	8	50	2010-10-11	18.125
Fu Hu	Partially Exposed	2	8	51	2010-10-12	20.9028
Fu Hu	Partially Exposed	2	8	52	2010-10-13	22.9861
Fu Hu	Partially Exposed	2	8	53	2010-10-14	17.2439
Fu Hu	Partially Exposed	2	8	54	2010-10-15	22.5694
Fu Hu	Partially Exposed	2	8	55	2010-10-16	22.7083
Fu Hu	Partially Exposed	2	8	56	2010-10-17	24.6528
Fu Hu	Partially Exposed	3	12	78	2010-11-08	10.2083
Fu Hu	Partially Exposed	3	12	79	2010-11-09	6.66667
Fu Hu	Partially Exposed	3	12	80	2010-11-10	10.3472
Fu Hu	Partially Exposed	3	12	81	2010-11-11	10.4861
Fu Hu	Partially Exposed	3	12	82	2010-11-12	7.91667
Fu Hu	Partially Exposed	3	12	83	2010-11-13	6.66667
Fu Hu	Partially Exposed	3	12	84	2010-11-14	6.80556
Fu Hu	Not Exposed	1	3	15	2010-09-06	76.1111
Fu Hu	Not Exposed	1	3	16	2010-09-07	63.4722
Fu Hu	Not Exposed	1	3	17	2010-09-08	50.625
Fu Hu	Not Exposed	1	3	18	2010-09-09	38.75
Fu Hu	Not Exposed	1	3	19	2010-09-10	42.5694
Fu Hu	Not Exposed	1	3	20	2010-09-11	30.625
Fu Hu	Not Exposed	1	3	21	2010-09-12	24.1667
Fu Hu	Not Exposed	1	4	22	2010-09-13	16.7361
Fu Hu	Not Exposed	1	4	23	2010-09-14	16.5278
Fu Hu	Not Exposed	1	4	24	2010-09-15	7.84722
Fu Hu	Not Exposed	1	4	25	2010-09-16	10.3472
Fu Hu	Not Exposed	1	4	26	2010-09-17	9.86111
Fu Hu	Not Exposed	1	4	27	2010-09-18	7.63889
Fu Hu	Not Exposed	1	4	28	2010-09-19	9.23611
Fu Hu	Not Exposed	2	8	50	2010-10-11	3.19444
Fu Hu	Not Exposed	2	8	51	2010-10-12	2.5
Fu Hu	Not Exposed	2	8	52	2010-10-13	2.29167
Fu Hu	Not Exposed	2	8	53	2010-10-14	0.73692
Fu Hu	Not Exposed	2	8	54	2010-10-15	1.875
Fu Hu	Not Exposed	2	8	55	2010-10-16	3.54167
Fu Hu	Not Exposed	2	8	56	2010-10-17	3.68056
Fu Hu	Not Exposed	3	12	78	2010-11-08	2.29167
Fu Hu	Not Exposed	3	12	79	2010-11-09	1.45833
Fu Hu	Not Exposed	3	12	80	2010-11-10	1.73611
Fu Hu	Not Exposed	3	12	81	2010-11-11	0.902778
Fu Hu	Not Exposed	3	12	82	2010-11-12	0.486111
Fu Hu	Not Exposed	3	12	83	2010-11-13	0.0694444
Fu Hu	Not Exposed	3	12	84	2010-11-14	0.486111
