# Supplementary material for: Giant panda twin rearing without assistance requires more interactions and less rest of the mother—A case study at Vienna Zoo
Source: PLoS One. 2018 Nov 28;13(11):e0207433. doi: 10.1371/journal.pone.0207433 (PMC6261581; doi:10.1371/journal.pone.0207433)
Supplement: S5 Data — Daily percentage of repositioning or picking up twin cubs by the female. (XLSX) [file pone.0207433.s005.xlsx]

## Sheet: Tabelle1
Date	Week	Positioning Paw	Positioning Mouth	Picking Up Paw	Picking Up Mouth
2016-08-12	1	36.2319	63.7681	33.3333	66.6667
2016-08-13	1	45.098	54.902	12.5	87.5
2016-08-14	2	60.7843	39.2157	0	100
2016-08-15	2	73.8462	26.1538	5.55556	94.4444
2016-08-16	2	81.3665	18.6335	0	100
2016-08-17	2	84.6626	15.3374	5.88235	94.1176
2016-08-18	2	86.7052	13.2948	31.8182	68.1818
2016-08-19	2	79.397	20.603	19.2308	80.7692
2016-08-20	2	80.5128	19.4872	29.6296	70.3704
2016-08-21	3	81.7778	18.2222	36.8421	63.1579
2016-08-22	3	83.3992	16.6008	40	60
2016-08-23	3	85.1695	14.8305	26.6667	73.3333
2016-08-24	3	86.5574	13.4426	47.0588	52.9412
2016-08-25	3	83.9161	16.0839	52.6316	47.3684
2016-08-26	3	81.3218	18.6782	44.4444	55.5556
2016-08-27	3	79.4479	20.5521	47.8261	52.1739
2016-08-28	4	90.7463	9.25373	50	50
2016-08-29	4	84.6405	15.3595	48.2759	51.7241
2016-08-30	4	81.8182	18.1818	56.25	43.75
2016-08-31	4	84.2105	15.7895	45	55
2016-09-01	4	84.3621	15.6379	57.6923	42.3077
2016-09-02	4	81.6129	18.3871	41.3793	58.6207
2016-09-03	4	83.662	16.338	23.5294	76.4706
2016-09-25	8	84.7059	15.2941	41.9355	58.0645
2016-09-26	8	86.6667	13.3333	38.8889	61.1111
2016-09-27	8	85.6287	14.3713	20	80
2016-09-28	8	84.8624	15.1376	21.0526	78.9474
2016-09-29	8	84.5794	15.4206	41.6667	58.3333
2016-09-30	8	82.8025	17.1975	62.5	37.5
2016-10-01	8	83.3333	16.6667	50	50
2016-10-23	12	86.4865	13.5135	44.8276	55.1724
2016-10-24	12	94.5205	5.47945	36.1702	63.8298
2016-10-25	12	77.6119	22.3881	59.5745	40.4255
2016-10-26	12	91.4894	8.51064	61.2245	38.7755
2016-10-27	12	83.0189	16.9811	35.2941	64.7059
2016-10-28	12	83.9506	16.0494	43.1373	56.8627
2016-10-29	12	77.0833	22.9167	57.1429	42.8571
